# Supplementary material for: A comparison of balance control during stance and gait in patients with inflammatory and non-inflammatory polyneuropathy
Source: PLoS One. 2018 Feb 23;13(2):e0191957. doi: 10.1371/journal.pone.0191957 (PMC5824992; doi:10.1371/journal.pone.0191957)
Supplement: S1 Table — (XLSX) [file pone.0191957.s001.xlsx]

## Sheet: two
	IS THERE A DIFFERENCE BETWEEN CIDP AND PNP PATIENTS?
				Standing on 2 legs EO, RoAngRange	Standing on 2 legs EC, RoAngRange	Standing on 1 LEFT leg EO, RoAngRange	Standing on 1 RIGHT leg EO, RoAngRange	Walking 8 tandem steps EO, RoAngRange	Standing on 2 legs EO on foam support, RoAngRange	Standing on 2 legs EC on foam support, RoAngRange	Standing on 1 leg EO on foam support, RoAngRange	Walking 3m on heels, RoAngRange	Walking 3m pitching head, RoAngRange	Walking 3m EC, RoAngRange	Walking 8m EO, RoAngRange					Standing on 2 legs EO, PiAngRange	Standing on 2 legs EC, PiAngRange	Standing on 1 LEFT leg EO, PiAngRange	Standing on 1 RIGHT leg EO, PiAngRange	Walking 8 tandem steps EO, PiAngRange	Standing on 2 legs EO on foam support, PiAngRange	Standing on 2 legs EC on foam support, PiAngRange	Standing on 1 leg EO on foam support, PiAngRange	Walking 3m on heels, PiAngRange	Walking 3m pitching head, PiAngRange	Walking 3m EC, PiAngRange	Walking 8m EO, PiAngRange
		CIDP Patient	Mean N=11	0.670268	0.998239	12.1544	15.3458	16.4649	2.51233	5.0719	15.3956	10.0501	6.14514	6.04637	5.97738			CIDP Patient	Mean N=11	1.73535	2.79076	10.8812	11.8922	14.8313	3.35319	7.41332	11.1165	15.1886	8.50933	8.03189	9.38778
			Std. Error of Mean	0.116018	0.274286	2.72799	2.36356	2.12227	0.736509	1.5034	2.91064	1.10034	0.752483	0.429608	0.508819				Std. Error of Mean	0.121696	0.755712	1.82144	1.90923	1.88399	0.77674	1.7419	1.7385	2.21189	1.03863	1.00738	1.16534
		PNP Patient	Mean N=10	0.593483	0.844031	9.4698	10.2665	14.3537	2.21159	3.12774	19.1565	8.47688	5.51527	4.65236	4.72807			PNP Patient	Mean N=10	1.94052	2.37094	8.71591	8.72431	16.7138	3.64192	6.62595	12.0995	12.4564	6.59546	5.83302	7.6396
			Std. Error of Mean	0.0640203	0.116139	1.71389	2.22488	1.94555	0.649327	0.696212	2.67471	1.08759	0.570063	0.554641	0.388557				Std. Error of Mean	0.304331	0.284263	1.70019	2.00653	1.83072	1.20469	1.84461	2.43447	1.49452	0.579409	0.67095	0.916594
			Asymp. Sig. (2-tailed)	0.943861	0.724771	0.724771	0.105316	0.359965	0.943861	0.622065	0.382283	0.252999	0.382283	0.119361	0.0873753				Asymp. Sig. (2-tailed)	0.724771	0.526237	0.324207	0.324207	0.526237	0.943861	0.943861	0.849361	0.513629	0.119361	0.0741993	0.425031
				Standing on 2 legs EO, RoAng90	Standing on 2 legs EC, RoAng90	Standing on 1 LEFT leg EO, RoAng90	Standing on 1 RIGHT leg EO, RoAng90	Walking 8 tandem steps EO, RoAng90	Standing on 2 legs EO on foam support, RoAng90	Standing on 2 legs EC on foam support, RoAng90	Standing on 1 leg EO on foam support, RoAng90	Walking 3m on heels, RoAng90	Walking 3m pitching head, RoAng90	Walking 3m EC, RoAng90	Walking 8m EO, RoAng90					Standing on 2 legs EO, PiAng90	Standing on 2 legs EC, PiAng90	Standing on 1 LEFT leg EO, PiAng90	Standing on 1 RIGHT leg EO, PiAng90	Walking 8 tandem steps EO, PiAng90	Standing on 2 legs EO on foam support, PiAng90	Standing on 2 legs EC on foam support, PiAng90	Standing on 1 leg EO on foam support, PiAng90	Walking 3m on heels, PiAng90	Walking 3m pitching head, PiAng90	Walking 3m EC, PiAng90	Walking 8m EO, PiAng90
		CIDP Patient	Mean N=11	0.490835	0.669919	10.5378	11.0509	11.8303	1.59967	3.27469	13.2997	7.91322	4.65376	4.7874	4.35202			CIDP Patient	Mean N=11	1.32689	1.94761	8.70955	8.42744	10.7879	2.26685	5.16678	7.45283	11.2692	6.44319	5.66788	5.85322
			Std. Error of Mean	0.093924	0.150367	2.61251	1.72389	1.56657	0.472107	1.09763	2.72793	0.832186	0.713448	0.40185	0.397788				Std. Error of Mean	0.096156	0.436026	1.62172	1.49654	1.42067	0.563423	1.30702	1.28236	1.77158	0.699341	0.596563	0.663254
		PNP Patient	Mean N=10	0.423905	0.547855	8.21174	9.11708	10.7609	1.45208	2.30489	15.6646	6.46934	4.44786	3.69508	3.51233			PNP Patient	Mean N=10	1.53339	1.70218	7.37783	7.78867	11.5986	2.2961	5.01359	8.70996	7.83429	5.20274	4.62956	5.01194
			Std. Error of Mean	0.0511384	0.0447794	1.49253	1.9038	1.6119	0.332798	0.559346	2.47772	0.847458	0.438725	0.426383	0.298796				Std. Error of Mean	0.225231	0.200849	1.47657	1.92523	1.23174	0.518374	1.6477	1.62865	0.681517	0.527207	0.554429	0.567837
			Asymp. Sig. (2-tailed)	0.778195	0.832689	0.943861	0.398103	0.622065	0.573201	0.724771	0.568811	0.165124	0.676053	0.102378	0.159869				Asymp. Sig. (2-tailed)	0.622065	0.832689	0.398103	0.724771	0.622065	0.832689	0.943861	0.621427	0.141645	0.18367	0.18367	0.470448
				Standing on 2 legs EO, RoVelRange	Standing on 2 legs EC, RoVelRange	Standing on 1 LEFT leg EO, RoVelRange	Standing on 1 RIGHT leg EO, RoVelRange	Walking 8 tandem steps EO, RoVelRange	Standing on 2 legs EO on foam support, RoVelRange	Standing on 2 legs EC on foam support, RoVelRange	Standing on 1 leg EO on foam support, RoVelRange	Walking 3m on heels, RoVelRange	Walking 3m pitching head, RoVelRange	Walking 3m EC, RoVelRange	Walking 8m EO, RoVelRange					Standing on 2 legs EO, PiVelRange	Standing on 2 legs EC, PiVelRange	Standing on 1 LEFT leg EO, PiVelRange	Standing on 1 RIGHT leg EO, PiVelRange	Walking 8 tandem steps EO, PiVelRange	Standing on 2 legs EO on foam support, PiVelRange	Standing on 2 legs EC on foam support, PiVelRange	Standing on 1 leg EO on foam support, PiVelRange	Walking 3m on heels, PiVelRange	Walking 3m pitching head, PiVelRange	Walking 3m EC, PiVelRange	Walking 8m EO, PiVelRange
		CIDP Patient	Mean N=11	1.75669	4.26142	47.0245	59.7882	75.5977	10.011	22.6425	61.5374	73.4107	50.4257	53.0907	69.8537			CIDP Patient	Mean N=11	5.34117	13.2536	50.0905	66.3752	94.6373	13.7846	35.8045	56.3338	108.998	83.3578	87.7424	106.568
			Std. Error of Mean	0.300417	1.97839	7.02157	9.55166	9.24461	2.92021	6.94021	9.80661	5.91596	5.58851	5.45286	6.0249				Std. Error of Mean	1.12298	5.65829	5.57071	18.8346	12.3657	3.56026	9.78728	7.90656	11.8604	12.8377	10.152	9.43416
		PNP Patient	Mean N=10	2.18848	2.67994	42.8883	66.4889	67.2429	9.27384	15.0505	70.7724	62.4695	37.2607	41.6078	49.0002			PNP Patient	Mean N=10	6.11113	8.09925	39.6365	73.3085	74.1621	21.3719	41.4407	55.2138	98.136	56.7638	54.0477	68.5304
			Std. Error of Mean	0.563112	0.766791	7.75281	13.0261	10.2082	4.99686	4.98172	8.64673	3.19828	2.84857	4.4226	2.77864				Std. Error of Mean	1.31172	1.76469	8.03211	17.2984	8.65732	12.7297	15.8501	9.48657	11.1072	8.06913	6.74264	8.94364
			Asymp. Sig. (2-tailed)	0.526237	0.778195	0.573201	0.724771	0.672655	0.324207	0.398103	0.518424	0.10247	0.052705	0.18367	0.00699532				Asymp. Sig. (2-tailed)	0.724771	0.832689	0.324207	0.622065	0.324207	0.438578	0.943861	0.909269	0.462433	0.0873753	0.00876483	0.0303685
																																					PNP 4 and HC
																																	Examples PNP 6 and CIDP 1
				Standing on 2 legs EO, RoVel90	Standing on 2 legs EC, RoVel90	Standing on 1 LEFT leg EO, RoVel90	Standing on 1 RIGHT leg EO, RoVel90	Walking 8 tandem steps EO, RoVel90	Standing on 2 legs EO on foam support, RoVel90	Standing on 2 legs EC on foam support, RoVel90	Standing on 1 leg EO on foam support, RoVel90	Walking 3m on heels, RoVel90	Walking 3m pitching head, RoVel90	Walking 3m EC, RoVel90	Walking 8m EO, RoVel90					Standing on 2 legs EO, PiVel90	Standing on 2 legs EC, PiVel90	Standing on 1 LEFT leg EO, PiVel90	Standing on 1 RIGHT leg EO, PiVel90	Walking 8 tandem steps EO, PiVel90	Standing on 2 legs EO on foam support, PiVel90	Standing on 2 legs EC on foam support, PiVel90	Standing on 1 leg EO on foam support, PiVel90	Walking 3m on heels, PiVel90	Walking 3m pitching head, PiVel90	Walking 3m EC, PiVel90	Walking 8m EO, PiVel90		90% Values
		CIDP Patient	Mean N=11	0.805069	1.58482	29.041	32.6007	38.537	3.90103	7.862	36.9612	45.4512	29.5683	33.4033	39.2538			CIDP Patient	Mean N=11	2.30947	5.29804	26.8037	28.4528	44.7083	5.66795	13.0245	28.022	60.5548	50.1666	48.8001	60.7901		W8mEO	PNP	CIDP	HC	s2ecf	PNP	CIDP	HC	s2ec	PNP	CIDP	HC	W8mEO	PNP	CIDP	HC
			Std. Error of Mean	0.154548	0.552759	6.24813	5.94717	4.1513	1.07779	2.76217	6.52667	4.78397	3.18004	3.56752	3.44931				Std. Error of Mean	0.40018	1.78306	4.45103	7.73025	4.95788	1.47848	3.82887	4.54918	6.82433	7.94318	3.99172	5.78911		Roll Vel	27.5685	39.2538	44.0056		6.35056	7.862	1.79083		1.04334	1.58482	0.703368		27.6(1.01)	39.3(3.5)	44.0(3.5)
		PNP Patient	Mean N=10	0.807969	1.04334	28.036	44.0705	33.188	2.8929	6.35056	45.7825	39.0862	24.9213	24.1476	27.5685			PNP Patient	Mean N=10	2.26887	3.4813	23.9463	41.1271	39.3272	6.85992	17.3621	31.9658	57.3774	34.061	32.3908	38.6969			1.06805	3.44931	3.53736		1.92557	2.76217	0.207856		0.127174	0.552759	0.078855
			Std. Error of Mean	0.0868565	0.127174	5.07687	8.81634	4.25772	0.872063	1.92557	7.89979	3.11094	1.30968	1.72985	1.06805				Std. Error of Mean	0.40906	0.438169	5.95237	9.92189	4.33845	2.90856	6.49321	7.4954	5.75189	4.11151	4.04595	5.85648		Pi Vel	38.6969	60.7901	55.3944		17.3621	13.0245	3.20568		3.4813	5.29804	2.01911		38.7(5.9)	60.8(5.8)	55.4(10.6)
			Asymp. Sig. (2-tailed)	0.290846	0.526237	0.943861	0.359965	0.290846	0.324207	0.672655	0.382283	0.369108	0.305059	0.0626939	0.0135436				Asymp. Sig. (2-tailed)	0.888	0.724771	0.526237	0.398103	0.438578	0.573201	0.943861	0.849361	0.806496	0.0626939	0.0167034	0.0250115			5.85648	5.78911	10.6086		6.49321	3.82887	0.335291		0.438169	1.78306	0.245116
																																	Ro Ang	3.51233	4.35202	4.93722		2.30489	3.27469	1.05607		0.547855	0.669919	0.520174		3.51(0.30)	4.35(0.40)	4.94(0.37)
																																		0.298796	0.397788	0.369336		0.559346	1.09763	0.127796		0.0447794	0.150367	0.0788689
																																	Pi Ang	5.01194	5.85322	10.5944		5.01359	5.16678	2.19207		1.70218	1.94761	1.37705		5.01(0.57)	5.85(0.66)	10.6(0.93)
		CIDP or PNP patient		Duration Standing on 2 legs EO	Duration Standing on 2 legs EC	Duration Standing on 1 LEFT leg EO	Duration Standing on 1 RIGHT leg EO	Duration Walking 8 tandem steps EO	Duration Standing on 2 legs EO on foam support	Duration Standing on 2 legs EC on foam support	Duration Standing on 1 leg EO on foam support	Duration Walking 3m on heels	Duration Walking 3m pitching head	Duration Walking 3m EC	Duration Walking 8m EO			Actual N		Standing on 2 legs EO, PiVel90	Standing on 2 legs EC, PiVel90	Standing on 1 LEFT leg EO, PiVel90	Standing on 1 RIGHT leg EO, PiVel90	Walking 8 tandem steps EO, PiVel90	Standing on 2 legs EO on foam support, PiVel90	Standing on 2 legs EC on foam support, PiVel90	Standing on 1 leg EO on foam support, PiVel90	Walking 3m on heels, PiVel90	Walking 3m pitching head, PiVel90	Walking 3m EC, PiVel90	Walking 8m EO, PiVel90			0.567837	0.663254	0.932234		1.6477	1.30702	0.207613		0.200849	0.436026	0.113223
		CIDP	Mean N=11	20	20	7.75455	9.84727	12.3573	20	17.4855	10.8327	13.392	7.59364	7.87818	10.6764			CIDP Patient	N =	11	11	11	11	11	11	11	11	10	11	11	11		Dur	9.92333	10.6764	6.92556										9.9(0.9)	10.7(0.9)	6.9(0.3)
			Std. Error of Mean	0	0	2.00188	1.71313	1.58305	0	1.50712	2.02785	1.7901	0.677449	0.981924	0.917024																			0.940533	0.917024	0.328296
		PNP	Mean N=10	20	20	7.283	4.616	12.867	19.283	16.871	7.94667	10.1667	6.81667	7.85	9.92333			PNP Patient	N =	10	10	10	10	10	10	10	9	9	9	9	9
			Std. Error of Mean	0	0	2.20484	1.78706	0.723083	0.717	2.08865	2.29324	1.46518	0.827609	1.2828	0.940533
			Asymp. Sig. (2-tailed)	1	1	0.777914	0.0059456	0.290846	0.294266	0.924926	0.18301	0.220671	0.470448	0.969698	0.790233
	IS THERE A DIFFERENCE BETWEEN PATIENTS AND HEALTHY SUBJECTS?
				Standing on 2 legs EO, RoAngRange	Standing on 2 legs EC, RoAngRange	Standing on 1 LEFT leg EO, RoAngRange	Standing on 1 RIGHT leg EO, RoAngRange	Walking 8 tandem steps EO, RoAngRange	Standing on 2 legs EO on foam support, RoAngRange	Standing on 2 legs EC on foam support, RoAngRange	Standing on 1 leg EO on foam support, RoAngRange	Walking 3m on heels, RoAngRange	Walking 3m pitching head, RoAngRange	Walking 3m EC, RoAngRange	Walking 8m EO, RoAngRange					Standing on 2 legs EO, PiAngRange	Standing on 2 legs EC, PiAngRange	Standing on 1 LEFT leg EO, PiAngRange	Standing on 1 RIGHT leg EO, PiAngRange	Walking 8 tandem steps EO, PiAngRange	Standing on 2 legs EO on foam support, PiAngRange	Standing on 2 legs EC on foam support, PiAngRange	Standing on 1 leg EO on foam support, PiAngRange	Walking 3m on heels, PiAngRange	Walking 3m pitching head, PiAngRange	Walking 3m EC, PiAngRange	Walking 8m EO, PiAngRange
		LLPL Patients	Mean N=21	0.633703	0.924807	10.876	12.9271	15.4595	2.36912	4.14611	17.088	9.3049	5.8617	5.41907	5.41519			LLPL Patients	Mean N=21	1.83305	2.59085	9.85011	10.3837	15.7278	3.49068	7.03839	11.5588	13.8944	7.64809	7.0424	8.6011
			Std. Error of Mean	0.0669111	0.151297	1.63353	1.68689	1.4305	0.483265	0.861957	1.99803	0.775834	0.480261	0.370171	0.351968				Std. Error of Mean	0.155725	0.411202	1.24371	1.39377	1.30077	0.685597	1.23755	1.4179	1.36423	0.650839	0.664863	0.769485
		Healthy subjects	Mean N=18	0.575265	0.66368	5.14833	5.14833	8.08698	1.23303	1.37257	8.16484	5.50273	5.65466	5.17178	6.72833			Healthy subjects	Mean N=18	1.52437	1.75012	4.22778	4.22778	8.20254	2.01591	2.84019	5.54961	7.77199	8.69364	6.90086	10.5944
			Std. Error of Mean	0.0874722	0.0936068	0.917969	0.917969	1.00603	0.151831	0.150757	1.86298	0.388544	0.387389	0.438408	0.515025				Std. Error of Mean	0.15819	0.144329	0.611263	0.611263	0.614369	0.203347	0.266645	1.06011	0.463907	0.745954	0.487574	0.932234
			Asymp. Sig. (2-tailed)	0.259796	0.185478	0.00339106	0.000346472	0.000385747	0.0713889	0.00309602	0.00143934	0.00059537	0.883782	0.413022	0.089953				Asymp. Sig. (2-tailed)	0.195009	0.0554055	0.000980366	0.00145549	4.40935e-05	0.0554055	0.00309602	0.000561082	8.85841e-05	0.219492	0.860756	0.0698956
				Standing on 2 legs EO, RoAng90	Standing on 2 legs EC, RoAng90	Standing on 1 LEFT leg EO, RoAng90	Standing on 1 RIGHT leg EO, RoAng90	Walking 8 tandem steps EO, RoAng90	Standing on 2 legs EO on foam support, RoAng90	Standing on 2 legs EC on foam support, RoAng90	Standing on 1 leg EO on foam support, RoAng90	Walking 3m on heels, RoAng90	Walking 3m pitching head, RoAng90	Walking 3m EC, RoAng90	Walking 8m EO, RoAng90					Standing on 2 legs EO, PiAng90	Standing on 2 legs EC, PiAng90	Standing on 1 LEFT leg EO, PiAng90	Standing on 1 RIGHT leg EO, PiAng90	Walking 8 tandem steps EO, PiAng90	Standing on 2 legs EO on foam support, PiAng90	Standing on 2 legs EC on foam support, PiAng90	Standing on 1 leg EO on foam support, PiAng90	Walking 3m on heels, PiAng90	Walking 3m pitching head, PiAng90	Walking 3m EC, PiAng90	Walking 8m EO, PiAng90
		LLPL Patients	Mean N=21	0.458963	0.611793	9.43015	10.1301	11.321	1.52939	2.81288	14.3639	7.22927	4.56111	4.29585	3.97416			LLPL Patients	Mean N=21	1.42522	1.83074	8.0754	8.12327	11.1739	2.28078	5.09383	8.01854	9.64213	5.88499	5.20064	5.47464
			Std. Error of Mean	0.054099	0.0808532	1.52722	1.26556	1.10172	0.287018	0.627944	1.84125	0.601929	0.429379	0.311022	0.268153				Std. Error of Mean	0.117575	0.243287	1.08541	1.17725	0.92839	0.375143	1.01463	0.999596	1.04265	0.462907	0.418697	0.444584
		Healthy subjects	Mean N=18	0.404205	0.520174	3.71128	3.71128	6.15736	0.875656	1.05607	5.18548	3.9042	4.36945	4.37966	4.93722			Healthy subjects	Mean N=18	1.15621	1.37705	3.001	3.001	6.09164	1.55593	2.19207	3.66126	5.30332	7.04162	5.75499	7.87778
			Std. Error of Mean	0.0570289	0.0788689	0.814786	0.814786	0.95043	0.114117	0.127796	1.07625	0.276081	0.289664	0.393088	0.369336				Std. Error of Mean	0.118671	0.113223	0.458549	0.458549	0.551823	0.17276	0.207613	0.560198	0.310235	0.626334	0.458872	0.601542
			Asymp. Sig. (2-tailed)	0.430223	0.367324	0.000980366	0.000127434	0.000723233	0.0629791	0.00484472	0.000323225	0.000145658	0.79246	0.703902	0.0406993				Asymp. Sig. (2-tailed)	0.121274	0.185478	0.000223808	0.000886492	0.000223808	0.108319	0.00371148	0.000561082	3.58663e-05	0.114404	0.396537	0.00346091
				Standing on 2 legs EO, RoVelRange	Standing on 2 legs EC, RoVelRange	Standing on 1 LEFT leg EO, RoVelRange	Standing on 1 RIGHT leg EO, RoVelRange	Walking 8 tandem steps EO, RoVelRange	Standing on 2 legs EO on foam support, RoVelRange	Standing on 2 legs EC on foam support, RoVelRange	Standing on 1 leg EO on foam support, RoVelRange	Walking 3m on heels, RoVelRange	Walking 3m pitching head, RoVelRange	Walking 3m EC, RoVelRange	Walking 8m EO, RoVelRange					Standing on 2 legs EO, PiVelRange	Standing on 2 legs EC, PiVelRange	Standing on 1 LEFT leg EO, PiVelRange	Standing on 1 RIGHT leg EO, PiVelRange	Walking 8 tandem steps EO, PiVelRange	Standing on 2 legs EO on foam support, PiVelRange	Standing on 2 legs EC on foam support, PiVelRange	Standing on 1 leg EO on foam support, PiVelRange	Walking 3m on heels, PiVelRange	Walking 3m pitching head, PiVelRange	Walking 3m EC, PiVelRange	Walking 8m EO, PiVelRange
		LLPL Patients	Mean N=21	1.9623	3.50834	45.0549	62.979	71.6192	9.65996	19.0273	65.6932	68.228	44.5015	47.9234	60.4696			LLPL Patients	Mean N=21	5.70782	10.7992	45.1124	69.6767	84.8872	17.3976	38.4884	55.8298	103.853	71.3905	72.5798	89.4509
			Std. Error of Mean	0.306449	1.08733	5.09958	7.79835	6.75159	2.75511	4.31879	6.56625	3.60855	3.58271	3.74576	4.19944				Std. Error of Mean	0.840463	3.06331	4.82858	12.5551	7.83178	6.22588	8.9061	5.92993	8.03894	8.32205	7.29639	7.73091
		Healthy subjects	Mean N=18	1.52906	1.66998	18.2072	18.2072	40.814	3.78613	4.04187	32.2004	53.1745	45.7105	44.304	72.6667			Healthy subjects	Mean N=18	3.03674	4.29447	17.9428	17.9428	49.1355	5.27257	6.6676	21.5644	60.7343	55.0285	45.2381	94.9
			Std. Error of Mean	0.154657	0.230082	3.16494	3.16494	3.41589	0.516499	0.467228	5.4838	2.22198	2.96285	4.6222	4.82584				Std. Error of Mean	0.285831	0.637512	2.51423	2.51423	6.05022	0.624101	0.808072	3.7877	3.40579	4.06804	3.11712	14.9231
			Asymp. Sig. (2-tailed)	0.631995	0.0670755	0.000310963	4.97623e-05	0.00160365	0.051913	0.000127434	0.00117403	0.00214724	0.539255	0.219492	0.0536654				Asymp. Sig. (2-tailed)	0.0142481	0.00213538	0.000127434	0.000101195	0.00065252	0.00119631	3.45409e-05	0.000128237	0.000128799	0.254213	0.00130045	0.539255
				Standing on 2 legs EO, RoVel90	Standing on 2 legs EC, RoVel90	Standing on 1 LEFT leg EO, RoVel90	Standing on 1 RIGHT leg EO, RoVel90	Walking 8 tandem steps EO, RoVel90	Standing on 2 legs EO on foam support, RoVel90	Standing on 2 legs EC on foam support, RoVel90	Standing on 1 leg EO on foam support, RoVel90	Walking 3m on heels, RoVel90	Walking 3m pitching head, RoVel90	Walking 3m EC, RoVel90	Walking 8m EO, RoVel90					Standing on 2 legs EO, PiVel90	Standing on 2 legs EC, PiVel90	Standing on 1 LEFT leg EO, PiVel90	Standing on 1 RIGHT leg EO, PiVel90	Walking 8 tandem steps EO, PiVel90	Standing on 2 legs EO on foam support, PiVel90	Standing on 2 legs EC on foam support, PiVel90	Standing on 1 leg EO on foam support, PiVel90	Walking 3m on heels, PiVel90	Walking 3m pitching head, PiVel90	Walking 3m EC, PiVel90	Walking 8m EO, PiVel90
		LLPL Patients	Mean N=21	0.80645	1.32697	28.5624	38.0625	35.9898	3.42097	7.14227	40.9308	42.4362	27.4772	29.2382	33.9954			LLPL Patients	Mean N=21	2.29014	4.43293	25.443	34.4882	42.1459	6.23555	15.0901	29.7967	59.0497	42.9191	41.4159	50.8481
			Std. Error of Mean	0.0887259	0.295204	3.96992	5.24976	2.95887	0.69273	1.67966	5.01686	2.93621	1.8798	2.3167	2.33215				Std. Error of Mean	0.278961	0.956545	3.58927	6.22488	3.29124	1.55016	3.62062	4.10342	4.40007	4.98457	3.34986	4.74955
		Healthy subjects	Mean N=18	0.703968	0.703368	7.76944	7.76944	22.0653	1.44488	1.79083	14.0636	31.495	25.2722	24.4448	44.0056			Healthy subjects	Mean N=18	1.61177	2.01911	7.05889	7.05889	25.7157	2.2274	3.20568	8.82602	36.4711	33.8852	26.2832	55.3944
			Std. Error of Mean	0.0694455	0.078855	1.60591	1.60591	2.05616	0.153709	0.207856	3.30197	1.6908	1.59143	2.97249	3.53736				Std. Error of Mean	0.152328	0.245116	1.12819	1.12819	2.66765	0.22644	0.335291	1.21679	2.74529	2.43131	1.70274	10.6086
			Asymp. Sig. (2-tailed)	0.554113	0.0242122	5.61175e-05	2.10039e-05	0.00160365	0.00628241	9.00745e-05	0.000257776	0.0116654	0.447185	0.0140586	0.0209111				Asymp. Sig. (2-tailed)	0.0553931	0.00052997	2.10039e-05	2.38124e-05	0.000980366	0.000886492	3.45409e-05	7.92155e-05	0.000299149	0.413022	0.000695642	0.598725
		CIDP or PNP patient		Duration Standing on 2 legs EO	Duration Standing on 2 legs EC	Duration Standing on 1 LEFT leg EO	Duration Standing on 1 RIGHT leg EO	Duration Walking 8 tandem steps EO	Duration Standing on 2 legs EO on foam support	Duration Standing on 2 legs EC on foam support	Duration Standing on 1 leg EO on foam support	Duration Walking 3m on heels	Duration Walking 3m pitching head	Duration Walking 3m EC	Duration Walking 8m EO			Actual N		Standing on 2 legs EO, PiVel90	Standing on 2 legs EC, PiVel90	Standing on 1 LEFT leg EO, PiVel90	Standing on 1 RIGHT leg EO, PiVel90	Walking 8 tandem steps EO, PiVel90	Standing on 2 legs EO on foam support, PiVel90	Standing on 2 legs EC on foam support, PiVel90	Standing on 1 leg EO on foam support, PiVel90	Walking 3m on heels, PiVel90	Walking 3m pitching head, PiVel90	Walking 3m EC, PiVel90	Walking 8m EO, PiVel90
		LLPL Patients	Mean N=21	20	20	7.53	7.35619	12.6	19.6586	17.1929	9.534	11.8642	7.244	7.8655	10.3375			LLPL Patients	N =	21	21	21	21	21	21	21	20	19	20	20	20
			Std. Error of Mean	0	0	1.44709	1.33951	0.878422	0.341429	1.23871	1.51502	1.19971	0.520088	0.768706	0.646857
		Healthy subjects	Mean N=18	20.2422	20.1072	17.3761	17.3761	10.8111	20.2583	20.2706	16.3483	6.77278	5.54222	4.74278	6.92556			Healthy subjects	N =	18	18	18	18	18	18	18	18	18	18	18	18
			Std. Error of Mean	0.163658	0.0990141	1.29728	1.29728	0.775614	0.171878	0.184935	1.39848	0.418453	0.32468	0.25212	0.328296
			Asymp. Sig. (2-tailed)	9.53673e-05	0.000767591	4.0993e-05	5.26273e-05	0.0590659	8.99354e-05	4.35198e-05	0.00133772	0.00114841	0.0129552	0.00129966	0.000193078

## Sheet: one
	Test Statisticsa
		Standing on 2 legs EO, RoAngRange	Standing on 2 legs EC, RoAngRange	Standing on 1 LEFT leg EO, RoAngRange	Standing on 1 RIGHT leg EO, RoAngRange	Walking 8 tandem steps EO, RoAngRange	Standing on 2 legs EO on foam support, RoAngRange	Standing on 2 legs EC on foam support, RoAngRange	Standing on 1 leg EO on foam support, RoAngRange	Walking 3m on heels, RoAngRange	Walking 3m pitching head, RoAngRange	Walking 3m EC, RoAngRange	Walking 8m EO, RoAngRange		Standing on 2 legs EO, PiAngRange	Standing on 2 legs EC, PiAngRange	Standing on 1 LEFT leg EO, PiAngRange	Standing on 1 RIGHT leg EO, PiAngRange	Walking 8 tandem steps EO, PiAngRange	Standing on 2 legs EO on foam support, PiAngRange	Standing on 2 legs EC on foam support, PiAngRange	Standing on 1 leg EO on foam support, PiAngRange	Walking 3m on heels, PiAngRange	Walking 3m pitching head, PiAngRange	Walking 3m EC, PiAngRange	Walking 8m EO, PiAngRange
LLPL Patient	Mean N=9	0.696052	1.11035	11.4264	14.0695	17.6905	2.70193	5.63057	16.758	10.3435	6.85966	6.01569	6.1162		1.95204	2.98675	11.0561	10.5413	17.7897	4.01739	9.00298	11.6754	15.4922	9.48521	7.96328	9.46131	LLPL Patient	Mean
	Std. Error of Mean	0.141518	0.323079	3.29468	3.00516	2.33511	0.875513	1.78367	2.92181	1.17602	0.819778	0.454247	0.571796		0.289445	0.917387	2.23124	2.09858	2.05974	0.854425	1.92055	1.99422	2.43508	1.05302	1.228	1.1384
Healthy Reference	Mean N=18	0.575265	0.66368	5.14833	5.14833	8.08698	1.23303	1.37257	8.16484	5.50273	5.65466	5.17178	6.72833		1.52437	1.75012	4.22778	4.22778	8.20254	2.01591	2.84019	5.54961	7.77199	8.69364	6.90086	10.5944	Healthy Reference	Mean
	Std. Error of Mean	0.0874722	0.0936068	0.917969	0.917969	1.00603	0.151831	0.150757	1.86298	0.388544	0.387389	0.438408	0.515025		0.15819	0.144329	0.611263	0.611263	0.614369	0.203347	0.266645	1.06011	0.463907	0.745954	0.487574	0.932234
	Asymp. Sig. (2-tailed)	0.25782	0.328443	0.050641	0.0039726	0.00337043	0.089633	0.015631	0.00871191	0.00170394	0.25782	0.089633	0.607011		0.236812	0.280087	0.00547855	0.00285253	0.000568723	0.0101194	0.00337043	0.00547855	0.000828065	0.537094	0.757621	0.328443		Asymp. Sig. (2-tailed)
		Standing on 2 legs EO, RoAng90	Standing on 2 legs EC, RoAng90	Standing on 1 LEFT leg EO, RoAng90	Standing on 1 RIGHT leg EO, RoAng90	Walking 8 tandem steps EO, RoAng90	Standing on 2 legs EO on foam support, RoAng90	Standing on 2 legs EC on foam support, RoAng90	Standing on 1 leg EO on foam support, RoAng90	Walking 3m on heels, RoAng90	Walking 3m pitching head, RoAng90	Walking 3m EC, RoAng90	Walking 8m EO, RoAng90		Standing on 2 legs EO, PiAng90	Standing on 2 legs EC, PiAng90	Standing on 1 LEFT leg EO, PiAng90	Standing on 1 RIGHT leg EO, PiAng90	Walking 8 tandem steps EO, PiAng90	Standing on 2 legs EO on foam support, PiAng90	Standing on 2 legs EC on foam support, PiAng90	Standing on 1 leg EO on foam support, PiAng90	Walking 3m on heels, PiAng90	Walking 3m pitching head, PiAng90	Walking 3m EC, PiAng90	Walking 8m EO, PiAng90
LLPL Patient	Mean N=9	0.498004	0.742429	10.3639	10.7689	12.6897	1.77315	3.54923	14.566	8.14481	5.18102	4.86274	4.54018		1.51413	2.05131	8.96104	8.17686	12.5738	2.73489	6.36152	8.21352	11.5636	6.95895	5.35611	5.71254	LLPL Patient	Mean
	Std. Error of Mean	0.116294	0.172073	3.18301	2.08203	1.79149	0.559107	1.32605	2.6472	0.907609	0.826544	0.427993	0.453035		0.208274	0.528289	2.00748	1.89323	1.47012	0.625061	1.45894	1.47478	1.95766	0.73796	0.657668	0.590738
Healthy Reference	Mean N=18	0.404205	0.520174	3.71128	3.71128	6.15736	0.875656	1.05607	5.18548	3.9042	4.36945	4.37966	4.93722		1.15621	1.37705	3.001	3.001	6.09164	1.55593	2.19207	3.66126	5.30332	7.04162	5.75499	7.87778	Healthy Reference	Mean
	Std. Error of Mean	0.0570289	0.0788689	0.814786	0.814786	0.95043	0.114117	0.127796	1.07625	0.276081	0.289664	0.393088	0.369336		0.118671	0.113223	0.458549	0.458549	0.551823	0.17276	0.207613	0.560198	0.310235	0.626334	0.458872	0.601542
	Asymp. Sig. (2-tailed)	0.537094	0.328443	0.0206376	0.00240829	0.00337043	0.0997839	0.0396499	0.00240829	0.000995467	0.571544	0.217044	0.471407		0.164915	0.354539	0.00467091	0.00240829	0.00119375	0.0236286	0.00337043	0.00285253	0.000687104	1	0.797046	0.0448623		Asymp. Sig. (2-tailed)
		Standing on 2 legs EO, RoVelRange	Standing on 2 legs EC, RoVelRange	Standing on 1 LEFT leg EO, RoVelRange	Standing on 1 RIGHT leg EO, RoVelRange	Walking 8 tandem steps EO, RoVelRange	Standing on 2 legs EO on foam support, RoVelRange	Standing on 2 legs EC on foam support, RoVelRange	Standing on 1 leg EO on foam support, RoVelRange	Walking 3m on heels, RoVelRange	Walking 3m pitching head, RoVelRange	Walking 3m EC, RoVelRange	Walking 8m EO, RoVelRange		Standing on 2 legs EO, PiVelRange	Standing on 2 legs EC, PiVelRange	Standing on 1 LEFT leg EO, PiVelRange	Standing on 1 RIGHT leg EO, PiVelRange	Walking 8 tandem steps EO, PiVelRange	Standing on 2 legs EO on foam support, PiVelRange	Standing on 2 legs EC on foam support, PiVelRange	Standing on 1 leg EO on foam support, PiVelRange	Walking 3m on heels, PiVelRange	Walking 3m pitching head, PiVelRange	Walking 3m EC, PiVelRange	Walking 8m EO, PiVelRange
LLPL Patient	Mean N=9	1.74592	4.75407	46.1787	66.0713	81.0894	11.0769	26.4845	64.5113	71.68	54.2196	49.7499	66.2343		6.18107	15.3	55.8447	72.623	111.672	16.1678	46.8662	63.7531	114.684	96.5836	89.3221	112.29	LLPL Patient	Mean
	Std. Error of Mean	0.339092	2.41109	7.96473	10.9329	10.4364	3.4389	8.03907	9.70284	6.39731	6.27968	5.61976	7.42357		1.68328	6.79879	7.4291	22.262	12.104	4.08996	11.1239	7.98484	13.6162	13.7434	11.6141	10.5345
Healthy Reference	Mean N=18	1.52906	1.66998	18.2072	18.2072	40.814	3.78613	4.04187	32.2004	53.1745	45.7105	44.304	72.6667		3.03674	4.29447	17.9428	17.9428	49.1355	5.27257	6.6676	21.5644	60.7343	55.0285	45.2381	94.9	Healthy Reference	Mean
	Std. Error of Mean	0.154657	0.230082	3.16494	3.16494	3.41589	0.516499	0.467228	5.4838	2.22198	2.96285	4.6222	4.82584		0.285831	0.637512	2.51423	2.51423	6.05022	0.624101	0.808072	3.7877	3.40579	4.06804	3.11712	14.9231
	Asymp. Sig. (2-tailed)	0.958979	0.328443	0.0039726	0.000995467	0.00547855	0.0135547	0.000568723	0.0135547	0.0117259	0.25782	0.328443	0.607011		0.089633	0.0206376	0.000260362	0.000386731	0.000212829	0.000828065	0.000469566	0.000687104	0.000995467	0.00467091	0.000173539	0.0448623		Asymp. Sig. (2-tailed)
		Standing on 2 legs EO, RoVel90	Standing on 2 legs EC, RoVel90	Standing on 1 LEFT leg EO, RoVel90	Standing on 1 RIGHT leg EO, RoVel90	Walking 8 tandem steps EO, RoVel90	Standing on 2 legs EO on foam support, RoVel90	Standing on 2 legs EC on foam support, RoVel90	Standing on 1 leg EO on foam support, RoVel90	Walking 3m on heels, RoVel90	Walking 3m pitching head, RoVel90	Walking 3m EC, RoVel90	Walking 8m EO, RoVel90		Standing on 2 legs EO, PiVel90	Standing on 2 legs EC, PiVel90	Standing on 1 LEFT leg EO, PiVel90	Standing on 1 RIGHT leg EO, PiVel90	Walking 8 tandem steps EO, PiVel90	Standing on 2 legs EO on foam support, PiVel90	Standing on 2 legs EC on foam support, PiVel90	Standing on 1 leg EO on foam support, PiVel90	Walking 3m on heels, PiVel90	Walking 3m pitching head, PiVel90	Walking 3m EC, PiVel90	Walking 8m EO, PiVel90
LLPL Patient	Mean	0.843672	1.74807	31.1572	36.4548	40.0797	4.46449	9.23275	38.8033	42.7524	31.9066	30.7957	38.5718		2.68101	6.03838	31.8	33.9321	50.7834	6.63722	16.9329	32.1311	59.6593	57.2859	50.9756	65.1488	LLPL Patient	Mean
	Std. Error of Mean	0.18895	0.669224	6.87922	6.54711	4.89198	1.25302	3.25911	6.03762	4.89926	3.56681	3.15174	4.37293		0.551919	2.12736	5.21622	8.92109	4.98166	1.72508	4.67423	4.16562	7.12359	8.50522	4.63402	6.1034
Healthy Reference	Mean	0.703968	0.703368	7.76944	7.76944	22.0653	1.44488	1.79083	14.0636	31.495	25.2722	24.4448	44.0056		1.61177	2.01911	7.05889	7.05889	25.7157	2.2274	3.20568	8.82602	36.4711	33.8852	26.2832	55.3944	Healthy Reference	Mean
	Std. Error of Mean	0.0694455	0.078855	1.60591	1.60591	2.05616	0.153709	0.207856	3.30197	1.6908	1.59143	2.97249	3.53736		0.152328	0.245116	1.12819	1.12819	2.66765	0.22644	0.335291	1.21679	2.74529	2.43131	1.70274	10.6086
	Asymp. Sig. (2-tailed)	0.836996	0.181126	0.00170394	0.00119375	0.0064102	0.0039726	0.00142798	0.00337043	0.0570308	0.0640775	0.0206376	0.381908		0.0640369	0.0117259	0.000386731	0.000469566	0.000687104	0.000995467	0.000828065	0.000260362	0.0064102	0.0101194	0.000173539	0.0448623		Asymp. Sig. (2-tailed)
		Duration Standing on 2 legs EO	Duration Standing on 2 legs EC	Duration Standing on 1 LEFT leg EO	Duration Standing on 1 RIGHT leg EO	Duration Walking 8 tandem steps EO	Duration Standing on 2 legs EO on foam support	Duration Standing on 2 legs EC on foam support	Duration Standing on 1 leg EO on foam support	Duration Walking 3m on heels	Duration Walking 3m pitching head	Duration Walking 3m EC	Duration Walking 8m EO
LLPL Patient	Mean N=9	20	20	7.23556	9.24333	13.9044	20	16.9267	9.40333	14.7889	8.46333	9.82778	11.9433
	Std. Error of Mean	0	0	2.13979	2.15998	1.65092	0	1.80432	2.0534	1.57989	0.45994	0.966192	0.883148
Healthy Reference	Mean N=18	20.2422	20.1072	17.3761	17.3761	10.8111	20.2583	20.2706	16.3483	6.77278	5.54222	4.74278	6.92556
	Std. Error of Mean	0.163658	0.0990141	1.29728	1.29728	0.775614	0.171878	0.184935	1.39848	0.418453	0.32468	0.25212	0.328296
	Asymp. Sig. (2-tailed)	0.00533712	0.0183812	0.000652529	0.00473645	0.0537201	0.00572171	0.00129838	0.00583706	0.000114513	0.000317714	4.82509e-05	7.48078e-05

## Sheet: Function
	Standardized Canonical Discriminant Function Coefficients			Note: Only included 90% variables and excluded standing on RIGHT or LEFT leg.
		Function
		1
	Standing on 2 legs EO, PiAng90	-0.706109		Function: 1.695*W3MEC pv -1.276*W3MEC pa + 1.211*S1EOF pv - 0.706*S2EO pa + 0.599*W8TSEO pa
	Walking 8 tandem steps EO, PiAng90	0.599447
	Walking 3m EC, PiAng90	-1.27572
	Standing on 1 leg EO on foam support, PiVel90	1.21056
	Walking 3m EC, PiVel90	1.69461
	Standardized Canonical Discriminant Function Coefficients			Note: All variables included, accept for standing on RIGHT or LEFT leg.
		Function
		1
	Walking 8 tandem steps EO, RoAngRange	0.610211		Function: 2.713*W3MEC pv90 + 2.183*S1EOF pv90 - 2.031*S1EOF rvr + 1.601*S1EOF pa90 - 1.317*W3MEC pa90 - 0.671*S2EO par + 0.641*W3MH par + 0.610*W8TSEO rar
	Standing on 1 leg EO on foam support, RoVelRange	-2.03102
	Standing on 2 legs EO, PiAngRange	-0.670991
	Walking 3m on heels, PiAngRange	0.640573
	Standing on 1 leg EO on foam support, PiAng90	1.60138
	Walking 3m EC, PiAng90	-1.317
	Standing on 1 leg EO on foam support, PiVel90	2.1825
	Walking 3m EC, PiVel90	2.71297
