# Supplementary material for: A comparison of balance control during stance and gait in patients with inflammatory and non-inflammatory polyneuropathy
Source: PLoS One. 2018 Feb 23;13(2):e0191957. doi: 10.1371/journal.pone.0191957 (PMC5824992; doi:10.1371/journal.pone.0191957)
Supplement: S2 Table — (XLSX) [file pone.0191957.s002.xlsx]

## Sheet: Reference data LLPL
S2EO
Subject	SubjectID	Sex	Age	Duration	RoAngRange	RoAng90%	RoVelRange	RoVel90%	PiAngRange	PiAng90%	PiVelRange	PiVel90%		Mean:	RoAngRange	RoAng90%	RoVelRange	RoVel90%	PiAngRange	PiAng90%	PiVelRange	PiVel90%
	39			19.99	0.667418	0.401297	1.12873	0.632779	1.67662	1.25138	2.90558	1.42285			0.575265	0.404205	1.52906	0.703968	1.52437	1.15621	3.03674	1.61177
	127			21.61	0.186058	0.143069	1.0221	0.346622	1.12118	0.881855	2.17214	1.16103
	157			20	0.495924	0.372745	1.51066	0.723623	1.97284	1.3982	2.9657	1.56311
	130			22.58	0.418193	0.343206	0.976592	0.393017	1.33115	0.742615	1.86561	0.912185
	36			20.0098	0.181841	0.14102	1.24004	0.430013	0.675411	0.581365	1.95006	1.11003
	29			20.0098	0.426283	0.305673	1.25004	0.530016	0.758715	0.623261	2.18007	1.18004
	130			20.0195	0.522477	0.401184	1.83006	0.790024	2.03131	1.58755	2.78008	1.72005
	86			20.0195	0.416126	0.304111	1.29004	0.540016	2.7077	1.81451	3.64011	1.79005
	182			20	0.14285	0.0999	0.6175	0.28	0.867525	0.691625	1.5125	0.8775
	130			20.0195	0.221784	0.150493	0.97003	0.450014	1.15365	0.945341	2.38007	1.09003
	207			20.0195	1.25805	0.821412	2.16007	1.12003	1.79586	1.37563	3.76011	2.07006
	121			20.0195	0.828932	0.474917	1.86006	1.08003	2.49236	1.98424	3.84012	2.15007
	165			20.0195	0.790454	0.598944	1.93006	1.09003	1.32797	1.02239	3.2401	1.66005
	124			20.0195	0.311631	0.217878	1.47004	0.65002	0.597284	0.444447	2.13007	1.19004
	134			20	1.30391	0.882393	2.12613	1.05617	2.21026	1.88562	4.48074	2.29824
	136			20	1.23485	0.843774	3.48324	1.21566	1.16235	0.786552	4.93871	2.35277
	164			20	0.457654	0.354221	1.65773	0.73332	2.50655	1.87597	5.99945	3.37363
	125			20.0195	0.490347	0.419446	1.00003	0.610019	1.04993	0.919266	1.92006	1.09003
S2EC
Subject	SubjectID	Sex	Age	Duration	RoAngRange	RoAng90%	RoVelRange	RoVel90%	PiAngRange	PiAng90%	PiVelRange	PiVel90%		Mean:	RoAngRange	RoAng90%	RoVelRange	RoVel90%	PiAngRange	PiAng90%	PiVelRange	PiVel90%
	39			19.99	0.592639	0.511101	1.23118	0.59427	1.21752	1.02729	3.40279	1.57923			0.66368	0.520174	1.66998	0.703368	1.75012	1.37705	4.29447	2.01911
	127			21.79	0.669183	0.534678	1.27049	0.46943	1.59152	1.46106	3.72678	1.57671
	82			20.0195	0.590936	0.505875	1.20004	0.530016	2.28034	1.77252	3.58011	1.56005
	157			20	0.402362	0.295845	0.911109	0.500483	1.03733	0.709967	1.832	1.08787
	36			20.0098	0.211725	0.132328	0.920028	0.470014	0.988604	0.813794	2.91009	1.44004
	29			20.0098	0.425013	0.352159	0.880027	0.410013	1.43627	1.06449	2.41007	1.41004
	168			20	0.288874	0.188913	0.887373	0.356348	1.67971	1.21816	2.82169	1.68525
	86			20.0195	0.381945	0.274325	0.98003	0.490015	1.71236	1.29154	2.79009	1.66005
	182			20	0.29125	0.222725	0.5575	0.27	1.3252	1.19203	1.405	0.7775
	130			20.0195	0.675216	0.561248	1.30004	0.600018	1.23178	0.943193	3.06009	1.21004
	207			20.0195	0.697385	0.565252	2.42007	0.98003	1.65445	1.32553	3.71011	2.03006
	123			20.0195	1.10414	0.834205	1.92006	0.960029	1.9152	1.34496	3.83012	1.90006
	21			20.0098	0.4631	0.322764	1.88006	0.750023	2.691	1.82105	6.5802	2.92009
	124			20.0195	0.724827	0.60578	1.27004	0.610019	1.33041	1.21429	3.10009	1.70005
	134			20	1.77379	1.51906	2.91645	1.05152	1.5831	1.20701	5.37566	1.98293
	136			20	1.10209	0.816999	4.26313	1.50629	2.31706	2.04603	7.10793	3.10102
	164			20	1.15919	0.857941	3.10836	1.27051	3.33603	2.70094	12.9393	4.95395
	169			20	0.392588	0.26193	2.14363	0.841602	2.17434	1.63314	6.7182	3.76898
S1EO
Subject	SubjectID	Sex	Age	Duration	RoAngRange	RoAng90%	RoVelRange	RoVel90%;	PiAngRange	PiAng90%	PiVelRange	PiVel90%		Mean:	RoAngRange	RoAng90%	RoVelRange	RoVel90%	PiAngRange	PiAng90%	PiVelRange	PiVel90%
	39			20	1.63	1.41	4.63	2.11	1.43	1.19	5.26	2.13			5.14833	3.71128	18.2072	7.76944	4.22778	3.001	17.9428	7.05889
	127			22	2.28	1.61	10.6	2.76	3.79	2.07	10.8	2.64
	27			20	1.17	0.783	6.92	2.23	1.39	1.04	6.12	2.53
	157			20	7.27	4.36	29.7	8.04	5.45	4.36	22.7	9.08
	36			20	1.7	0.938	5.63	1.96	1.4	0.938	7.53	3.23
	29			20	2.4	1.99	4.26	1.7	3.5	2.28	7.4	3.01
	140			20	6.21	5.64	14.5	7.66	3.22	2.16	10.6	5.36
	154			20	1.86	0.902	12.2	4.75	4.01	1.95	15.2	5.65
	160			20	3.22	2.16	11.4	4.52	1.49	1.03	7.15	3.58
	130			20	3.26	2.78	6.49	2.79	3.28	2.64	9.61	3.74
	207			20	7.02	3.24	25.7	10.3	5.13	2.46	21.7	7.16
	196			20	2.93	2.2	11.6	3.89	3.45	2.97	31.9	8.07
	121			8.07	5.89	4.99	34	19.8	9.13	7.48	29.3	13.8
	165			20	7.8	5.19	17.2	7.94	3.69	2.8	21.9	5.56
	134			20	10.6	3.88	45.9	12.8	10.6	5.03	35.8	12.6
	185			10.6	2.69	2.01	18.6	7.5	2.92	2.35	25	10.8
	157			3.31	15.7	15.4	47.4	27.2	7.46	7.23	37.2	20
	189			8.79	9.04	7.32	21	11.9	4.76	4.04	17.8	8.12
W8TSEO
Subject	SubjectID	Sex	Age	Duration	RoAngRange	RoAng90%	RoVelRange	RoVel90%	PiAngRange	PiAng90%	PiVelRange	PiVel90%		Mean:	RoAngRange	RoAng90%	RoVelRange	RoVel90%	PiAngRange	PiAng90%	PiVelRange	PiVel90%
	39			8.75	4.08339	3.076	33.4122	16.0114	3.59669	2.55863	26.9004	12.6979			8.08698	6.15736	40.814	22.0653	8.20254	6.09164	49.1355	25.7157
	127			15.74	7.39349	5.3609	41.2693	13.5549	5.92249	3.94711	26.7684	14.7885
	157			9.14	19.0163	17.0664	64.5818	37.2229	12.8863	10.7876	51.704	31.6399
	130			19.85	5.61919	4.58154	24.4658	10.8274	6.39593	3.51162	24.4235	9.28439
	36			10.0391	8.24429	4.90132	47.6315	19.1206	6.73683	5.12535	42.2613	24.1207
	29			12.4121	4.04592	3.08252	25.7208	13.9404	5.33991	3.91975	25.9008	15.3105
	140			11.8	8.18	3.62	33.6	18.3	7.1	4.75	36.6	23
	154			10	5.08	3.5	40.4	24.7	6.7	4.59	50.6	30.1
	160			9.05	9.14	7.64	44.3	22	8.87	7.02	38.9	20.2
	130			8.58398	4.35062	3.03144	26.3108	18.4406	8.44284	6.53086	45.8614	29.3909
	207			11.0059	13.2012	10.5884	60.1018	30.2709	9.11717	7.5221	64.512	30.8909
	196			10.53	6.38189	3.61202	36.8036	18.9546	9.17796	6.5329	45.9281	25.813
	21			9.42383	16.5466	14.0131	62.6919	33.241	13.2959	11.554	104.553	36.3111
	124			7.02148	5.01539	3.54542	33.041	19.2806	7.0802	5.76902	36.3811	25.6208
	134			7.96	8.20874	6.18509	35.5973	26.0325	8.61483	7.1932	46.2479	25.7409
	136			11.11	7.29163	4.9398	39.4764	23.1162	12.4384	7.55921	94.9983	39.8905
	169			7.01	9.48825	8.50757	66.8277	41.2611	9.04935	5.60515	98.7379	55.5317
	125			15.1758	4.27884	3.58087	18.4206	10.9003	6.88097	5.17311	23.1607	12.5504
S2EOF
Subject	SubjectID	Sex	Age	Duration	RoAngRange	RoAng90%	RoVelRange	RoVel90%;	PiAngRange	PiAng90%	PiVelRange	PiVel90%		Mean:	RoAngRange	RoAng90%	RoVelRange	RoVel90%	PiAngRange	PiAng90%	PiVelRange	PiVel90%
	39			19.99	0.667496	0.572091	2.06241	1.07198	2.37952	1.6885	6.4702	1.97066			1.23303	0.875656	3.78613	1.44488	2.01591	1.55593	5.27257	2.2274
	127			22.07	1.32949	1.0828	3.22838	1.32165	1.48505	1.2087	2.98609	1.4897
	27			20.0098	1.24496	0.472475	8.19025	1.11003	2.32654	1.1724	10.8903	2.14007
	130			22.44	0.58745	0.519718	1.60465	0.662301	1.69488	1.57388	2.95273	1.34219
	36			20.0098	0.61496	0.476577	1.68005	0.720022	1.89801	1.15736	3.2901	1.62005
	29			20.0098	0.537321	0.370324	3.88012	1.07003	1.44077	1.10843	3.1901	1.70005
	168			20	0.890296	0.624738	2.78897	1.14294	0.933919	0.758046	2.90351	1.29165
	130			20.0195	1.82886	1.43432	8.26025	3.08009	1.06234	0.788403	5.89018	2.87009
	182			20	1.6836	1.0702	4.63	1.99	1.6054	0.9902	4.66	1.65
	130			20.0195	1.13128	1.0011	1.99006	1.06003	1.06009	0.755101	2.32007	1.27004
	43			20.0098	1.7689	0.596014	4.36013	1.84006	1.76734	1.4893	5.29016	2.39007
	207			20.0195	1.78209	1.41098	4.77015	1.79005	3.39327	2.73133	7.70023	3.3901
	121			20.0195	0.940947	0.712912	3.97012	2.20007	3.91604	3.34502	7.38023	3.55011
	21			20.0098	1.49878	1.189	2.48008	1.20004	3.18525	2.32234	5.79018	2.73008
	134			20	0.974324	0.836222	1.88289	0.984727	1.63096	1.4447	3.68875	1.88363
	136			20	3.07308	2.26504	7.18891	2.32664	2.54962	2.12695	7.13965	3.31273
	164			20	1.15067	0.788715	3.95293	1.70711	2.74029	2.28988	10.3037	4.46188
	70			20.0195	0.489956	0.338585	1.23004	0.730022	1.21703	1.05618	2.06006	1.03003
S2ECF
Subject	SubjectID	Sex	Age	Duration	RoAngRange	RoAng90%	RoVelRange	RoVel90%;	PiAngRange	PiAng90%	PiVelRange	PiVel90%		Mean:	RoAngRange	RoAng90%	RoVelRange	RoVel90%	PiAngRange	PiAng90%	PiVelRange	PiVel90%
	39			19.99	0.799039	0.659627	1.75825	0.910379	1.44339	1.19272	2.69471	1.27355			1.37257	1.05607	4.04187	1.79083	2.84019	2.19207	6.6676	3.20568
	127			21.82	2.52953	2.0785	5.89258	2.23609	2.78109	2.42969	4.73339	2.48706
	157			20.01	0.576605	0.482781	1.24361	0.620772	2.21148	1.40707	3.34399	2.03333
	130			22.91	0.997797	0.864987	2.86364	1.0599	3.81703	3.11258	4.52356	1.93984
	36			20.0098	0.930302	0.692404	2.19007	1.19004	2.19411	1.61216	7.18022	3.54011
	29			20.0098	1.25424	0.714377	3.92012	1.72005	1.3685	0.997589	4.68014	2.28007
	130			20.0195	1.72603	1.39096	7.40023	3.89012	3.62482	3.00126	7.74024	4.47014
	86			20.0195	0.893777	0.794458	1.58005	0.65002	1.44194	1.25717	3.58011	1.61005
	182			20	1.4799	1.1567	6.5	2.96	3.3222	2.3174	7.72	3.49
	130			20.0195	0.981573	0.658809	3.3201	1.79005	1.37924	1.04046	3.83012	1.96006
	43			20.0098	1.70611	1.20433	6.37019	3.1901	5.45241	4.25638	10.3603	4.40013
	207			20.0195	2.83768	2.32722	4.11013	1.96006	2.27536	1.68169	4.66014	3.01009
	21			20.0098	1.63833	1.37475	3.46011	1.54005	4.06116	2.38308	13.6204	4.03012
	124			20.0195	0.784985	0.550114	3.4101	1.44004	2.0737	1.78091	5.48017	3.09009
	134			20	1.51821	1.16958	2.13199	1.28887	3.03873	2.76136	3.92988	2.48035
	136			20	1.94615	1.59634	6.00902	1.8473	3.44543	2.96458	7.7327	3.82383
	133			20	0.525318	0.332824	3.75324	1.51777	3.88033	2.58437	13.7536	7.10262
	164			20	1.58061	0.960581	6.84031	2.42336	3.31251	2.67672	10.4531	4.68082
S1EOF
Subject	SubjectID	Sex	Age	Duration	RoAngRange	RoAng90%	RoVelRange	RoVel90%;	PiAngRange	PiAng90%	PiVelRange	PiVel90%		Mean:	RoAngRange	RoAng90%	RoVelRange	RoVel90%	PiAngRange	PiAng90%	PiVelRange	PiVel90%
	39			19.99	2.3608	1.8057	4.44046	2.20129	1.62096	1.09031	5.56647	2.77509			8.16484	5.18548	32.2004	14.0636	5.54961	3.66126	21.5644	8.82602
	127			22.03	1.60954	1.13034	8.73726	3.7014	2.3478	1.78468	8.23783	3.40092
	157			20	5.69101	4.5856	18.5964	6.88088	5.69317	3.36142	17.8053	5.62395
	130			22.51	2.68352	1.78081	13.6282	4.56622	3.73923	3.25461	5.90706	2.90545
	36			20.0098	1.2933	0.824342	8.58026	2.84009	1.56616	1.16673	7.23022	3.51011
	29			20.0098	2.015	1.37455	9.8303	3.00009	2.85683	2.2322	10.6703	3.81012
	168			20	5.39208	3.73239	21.902	11.4729	3.93441	2.03264	17.4388	8.84844
	130			12.3828	6.92785	1.63335	51.6616	14.3104	3.87092	2.08502	25.3708	11.0603
	86			20.0195	1.24623	0.884695	8.53026	2.86009	1.90484	1.15668	6.75021	3.45011
	130			20.0195	2.80126	2.33318	16.5305	4.11013	3.86428	3.30147	9.8603	4.94015
	43			12.6562	10.3459	6.67169	27.0708	11.2403	11.4658	4.90982	21.0706	10.7703
	207			2.24609	15.8083	14.6907	72.1822	56.3417	2.9038	2.50935	31.551	17.5405
	121			9.52148	7.55306	4.24222	42.3813	19.3706	5.19557	4.66987	22.3407	11.4403
	21			8.04688	9.11649	7.66342	38.0212	22.6207	6.42188	6.087	20.1506	11.5104
	134			19.26	17.4761	11.3113	59.9243	31.4991	7.43668	4.54307	21.6838	10.0411
	136			20	16.6552	10.0333	70.2168	14.347	9.73959	6.65442	50.5423	15.26
	70			17.4512	31.6539	14.0591	60.8419	30.1809	19.9099	10.3912	58.8018	16.0105
	189			8.10547	6.3376	4.58188	46.5314	11.6004	5.42126	4.67221	47.1814	15.9705
W3MPH
Subject	SubjectID	Sex	Age	Duration	RoAngRange	RoAng90%	RoVelRange	RoVel90%;	PiAngRange	PiAng90%	PiVelRange	PiVel90%		Mean:	RoAngRange	RoAng90%	RoVelRange	RoVel90%	PiAngRange	PiAng90%	PiVelRange	PiVel90%
	39			4.5	5.92714	5.26563	51.9196	33.8549	4.67847	4.04934	35.5625	23.2733			5.65466	4.36945	45.7105	25.2722	8.69364	7.04162	55.0285	33.8852
	130			4.51	6.23598	4.26912	68.0913	27.0964	5.11655	4.47366	48.7091	29.3907
	27			5.40039	5.16158	4.07219	37.0011	26.8208	17.2052	15.0676	78.2624	51.3416
	82			5.85938	5.46872	3.97678	45.2314	25.2408	10.1926	7.34017	44.5514	29.0409
	36			4.62891	3.5087	2.59275	34.7711	20.7906	6.80958	5.8286	36.9611	23.9907
	29			4.58008	3.62169	3.04931	34.7611	20.2906	8.64675	7.6852	44.6014	34.371
	140			4.86	6.05	4.41	55.7	27.3	9.53	8.02	57.4	33.5
	154			3.51	6.79	5.27	60.3	43.9	8.61	6.3	54	31.7
	160			6.3	6.87	3.99	43.3	26.2	9.66	8.83	46.9	32.8
	130			4.42383	3.14121	2.60076	31.501	15.6805	8.0188	6.44746	58.8718	32.401
	207			4.47266	6.15126	4.41928	40.8812	28.1909	12.7219	8.1942	84.6026	59.6118
	196			5.05	4.22471	3.45673	52.5673	29.9318	8.16739	5.73649	88.3755	51.6892
	165			5.76172	8.16919	6.9213	32.001	20.7506	5.57507	4.57504	46.9214	29.2009
	21			7.72461	8.72409	6.59405	42.3113	26.0108	8.29098	6.64581	59.6418	25.3108
	193			6.88	5.96	4.99	51.4	21.7	12.3	9.91	81.6	39.3
	185			8.76	7.61	5.48	72.8	27.1	5.02	4.19	49.1	25.5
	125			7.37305	3.65324	3.06572	35.9011	15.7505	9.85235	8.62702	40.7012	31.481
	189			5.17578	4.51635	4.2265	32.351	18.2906	6.08993	4.82847	33.751	26.0308
W3MEC
Subject	SubjectID	Sex	Age	Duration	RoAngRange	RoAng90%	RoVelRange	RoVel90%	PiAngRange	PiAng90%	PiVelRange	PiVel90%		Mean:	RoAngRange	RoAng90%	RoVelRange	RoVel90%	PiAngRange	PiAng90%	PiVelRange	PiVel90%
	39			2.9	8.66701	8.10523	85.5237	54.4412	8.30023	6.92239	53.9762	34.4568			5.17178	4.37966	44.304	24.4448	6.90086	5.75499	45.2381	26.2832
	132			5.41	5.16824	4.18456	59.9361	21.5772	6.98433	5.22803	37.8252	20.546
	27			5.33203	5.74217	4.49369	32.331	20.9706	5.06539	4.00676	30.3009	18.1006
	130			5.14	6.3951	5.59667	36.3876	21.816	4.62366	3.12501	33.9329	17.8188
	36			5.82031	3.12578	2.37898	29.9309	16.3105	5.20172	4.35922	26.9408	16.5705
	29			5.06836	3.53165	2.97548	27.5008	13.5904	6.63848	5.20143	32.611	23.0307
	168			2.71	6.72883	5.81912	87.1695	58.924	9.34125	8.45583	59.1235	32.7162
	130			5.13672	3.95725	3.29795	67.2721	26.2408	5.01832	4.53988	65.682	32.321
	182			4.16	4.566	3.619	37.6	22.54	9.1999	8.3983	60.95	36.58
	130			5.01953	3.14355	2.60731	32.361	16.8205	4.79536	3.27569	31.911	20.8606
	38			5.14648	4.86919	4.42328	28.6709	18.6706	3.33233	2.88935	33.231	19.1306
	113			4.76562	10.2567	8.46481	63.2719	32.781	7.32239	6.15263	53.2116	40.2112
	124			4.08203	5.02359	3.93459	30.8009	21.7407	10.2978	9.12352	41.7713	26.3008
	208			3.83789	4.51088	3.68878	42.3013	22.8707	6.75704	5.94208	42.9313	24.7708
	40			5.78125	4.70649	4.05882	35.0011	20.2106	8.17271	6.24668	51.8116	26.9508
	122			4.9707	4.15481	3.83088	25.6008	17.3705	10.2235	8.43073	67.8721	34.5311
	125			6.82617	4.62192	3.97551	33.551	12.4304	7.60013	6.50694	35.5911	22.4807
	189			3.25195	3.92297	3.3792	42.2613	20.7006	5.34108	4.7853	54.6117	25.7208
W8MEO
Subject	SubjectID	Sex	Age	Duration	RoAngRange	RoAng90%	RoVelRange	RoVel90%	PiAngRange	PiAng90%	PiVelRange	PiVel90%		Mean:	RoAngRange	RoAng90%	RoVelRange	RoVel90%	PiAngRange	PiAng90%	PiVelRange	PiVel90%
	147			7.28	11.6	7.54	101	71	9.47	8.14	69.2	43.1			6.72833	4.93722	72.6667	44.0056	10.5944	7.87778	94.9	55.3944
	166			6.26	4.9	3.93	57.8	38.5	12.2	9.73	59.6	32.1
	179			5.9	7.65	6.06	88.1	50.8	6.41	4.88	57.2	29.6
	191			8.38	5.19	3.62	51.2	29.3	10.2	7.85	107	59.2
	155			4.28	10.8	8.33	126	81	22.5	12.9	325	222
	156			6.46	7.83	5.93	66.2	48.8	12.3	9.69	78.5	39
	140			7.25	4.52	3.3	65.1	38.2	10.4	7.29	50.8	32.6
	154			5.01	5.93	4.75	80.1	53.8	8.94	7.18	77.6	55
	160			6.7	5.15	3.31	80.4	30	9.77	7.77	63.5	37.9
	195			7.11	7.6	5.37	85.5	55.6	11.2	8.81	138	92.9
	196			8.1	5.63	3.43	59.1	33.3	12.5	7.97	111	58.7
	150			7.17	7.66	5.86	88.8	49.8	5.94	4.23	60.1	32.4
	168			5.67	4.91	3.8	62.4	39.2	16.2	13.1	65.8	43.6
	192			5.87	3.92	3.2	58.7	33.6	11.8	9.81	142	76.1
	193			9.27	5.38	4.37	38.5	23.2	8.22	4.47	80.5	31.8
	185			9.78	7.77	6	58.2	42	5.85	5.02	63.6	35.4
	186			6.67	9.26	6.45	75.4	45.4	8.44	6.4	88.5	45.8
	177			7.5	5.41	3.62	65.5	28.6	8.36	6.56	70.3	29.9
