# Supplementary material for: A comparison of balance control during stance and gait in patients with inflammatory and non-inflammatory polyneuropathy
Source: PLoS One. 2018 Feb 23;13(2):e0191957. doi: 10.1371/journal.pone.0191957 (PMC5824992; doi:10.1371/journal.pone.0191957)
Supplement: S3 Table — (XLSX) [file pone.0191957.s003.xlsx]

## Sheet: LLPL CIDP Aarau
Identification	ExternalLink	Complaint	Subject	ExpName	ExpId	ExpTime	SubjectID	VisitId	RecId	Sex	Age	RecID	Duration	Duration Chosen	MVPath	MVRms	TotAngArea	TotVelArea	RoAngMedian	RoAngRange	RoAng90%	RoVelMedian	RoVelRange	RoVel90%	PiAngMedian	PiAngRange	PiAng90%	PiVelMedian	PiVelRange	PiVel90%	RoFreq 1.4	RoFreq 2.5	RoFreq 3.7	RoFreq 4.9	RoFreq 6.1	RoFreq 7.2	RoFreq 8.4	RoFreq 9.6	RoFreq10.7	RoFreq11.9	RoFreq13.1	RoFreq14.3	RoFreq15.4	RoFreq16.8	RoFreq18.2	RoFreq19.3	PiFreq 1.4	PiFreq 2.5	PiFreq 3.7
C9				Walking 8m EO	56		133	1	12	f+	54	#133/1/12	9.05	8.49	17.1967	19.502	22.0914	4551.31	-0.218841	6.01818	3.24505	-0.328984	78.3242	42.4522	-1.83522	6.39341	4.43891	-0.938633	81.6405	48.9779	18.8271	64.1789	13.0276	30.2494	18.8866	9.31458	24.2151	12.7421	13.094	9.59483	5.62142	5.50863	3.56177	2.38631	1.59122	1.39376	29.815	23.8066	58.8484
C9				Walking 3m EC	24		133	1	11	f+	54	#133/1/11	3.38	3.38	18.883	21.9589	34.5188	5318.75	-1.74205	6.55642	4.52943	0.304941	73.4672	52.995	-5.5469	8.93427	6.66562	-3.66186	109.535	46.432	27.2792	58.9601	12.3352	45.0525	25.0105	13.4098	29.5762	14.3965	15.9262	10.8663	7.9362	5.51299	4.56279	3.1133	2.62155	3.3736	58.7827	22.5305	48.7747
C9				Walking 3m pitching head	28		133	1	10	f+	54	#133/1/10	7.86	7.86	9.55457	11.0288	19.9606	1294.45	0.530519	4.4263	2.96081	0.144844	38.6265	19.1525	-1.07359	6.91203	5.67484	-0.122383	52.5761	31.6653	17.2961	23.7708	9.9849	13.236	19.5079	8.00394	5.44914	4.63545	3.52987	2.65728	1.87712	1.45187	1.00952	0.844775	0.69159	0.637364	31.7463	19.2028	22.0408
C9				Walking 3m on heels	2048		133	1	9	f+	54	#133/1/9	5.8	5.8	28.9239	32.2911	61.3938	8884.72	-2.62326	7.11756	6.21759	-2.47152	85.9425	54.7267	-1.82541	13.1898	8.27482	-2.54813	131.385	88.4799	72.0165	31.4935	82.5992	19.2792	37.1988	14.02	14.555	12.7427	18.338	17.8557	11.4255	9.00436	4.89622	4.08401	3.40388	2.56917	53.133	121.506	32.2473
C9				Standing on 1 leg EO on foam support	15		133	1	8	f+	54	#133/1/8	2.95	2.95	20.5616	24.6452	102.86	5020.08	-2.39363	22.805	21.7332	4.91883	95.8997	63.1187	3.14578	7.09405	6.10657	2.53758	81.2736	49.1522	120.201	18.5375	26.1078	18.86	7.54767	4.53362	2.08116	7.40172	6.3628	1.99755	2.25174	4.44375	1.99543	2.32408	1.42737	1.39042	56.8739	29.396	38.3465
C9				Standing on 2 legs EC on foam support	6		133	1	7	f+	54	#133/1/7	20	20	1.96507	2.39656	7.60171	110.837	-0.893735	3.79601	2.18907	0.00806641	14.9262	4.4257	0.576741	3.1135	2.08214	-0.0274219	11.7757	5.91902	6.2294	3.92716	1.94793	1.27651	1.59874	1.12453	1.0574	0.729682	0.637237	0.489164	0.327872	0.240661	0.160028	0.110608	0.109217	0.069068	6.32989	5.03121	4.0874
C9				Standing on 2 legs EO on foam support	5		133	1	6	f+	54	#133/1/6	20	20	0.969187	1.147	0.748359	16.4231	-0.148623	0.863398	0.553205	0.0287305	3.21949	1.69707	0.231279	1.25659	0.762384	0.0608203	7.43668	3.24246	1.78571	1.11074	0.755466	0.66502	0.71139	0.646576	0.389378	0.393668	0.26114	0.201884	0.14372	0.10609	0.053801	0.0490861	0.0424978	0.034365	3.74581	2.1913	1.75482
C9				Walking 8 tandem steps EO	11		133	1	5	f+	54	#133/1/5	4.63	4.63	13.7382	16.1387	38.2605	3047.63	-0.966087	7.92801	6.97757	0.553945	60.0916	38.5686	1.94804	8.47431	5.58101	-0.490078	67.645	36.9352	21.9037	24.064	32.0492	14.6049	17.9576	8.72637	4.25345	4.06287	4.55825	3.1107	2.26585	1.60259	0.851053	1.07425	0.481472	0.461065	41.0113	26.2286	29.0817
C9				Standing on 1 RIGHT leg EO	39		133	1	4	f+	54	#133/1/4	13.39	13.39	4.45743	8.18038	53.6138	3507.99	-0.21693	17.4461	6.15567	-0.325234	55.7238	11.45	0.675954	21.3811	8.88572	0.535899	85.8411	14.6997	4.68968	4.01132	3.97859	6.57992	5.56513	3.56902	1.39691	1.18725	0.987884	0.673973	0.420351	0.271639	0.232672	0.150718	0.140061	0.0996574	7.327	4.5039	4.31048
C9				Standing on 1 LEFT leg EO	34		133	1	3	f+	54	#133/1/3	4.45	4.45	5.19071	6.93149	23.4071	772.716	0.133529	7.31493	5.25326	1.22793	24.1507	10.594	0.100342	6.47809	5.14582	0.479844	42.8534	18.5986	5.04419	4.27162	2.93903	3.97062	4.21517	2.07895	1.46205	0.709297	0.382387	0.392113	0.266124	0.294403	0.075195	0.0686882	0.0868985	0.0405609	9.10547	4.39321	5.05267
C9				Standing on 2 legs EC	2		133	1	2	f+	54	#133/1/2	20	20	0.605916	0.737366	0.634828	6.95899	0.103397	0.541622	0.434194	-0.00296875	2.16867	0.838516	-0.335535	1.9162	1.58096	-0.0297461	5.10363	2.27418	0.949802	0.517777	0.384069	0.265278	0.217879	0.308579	0.241403	0.179012	0.178209	0.141887	0.0997609	0.0638066	0.050843	0.034724	0.0304819	0.0304378	1.38621	1.8497	1.37652
C9				Standing on 2 legs EO	1		133	1	1	f+	54	#133/1/1	20	20	0.630447	0.776837	0.422288	8.91322	0.0796627	0.420987	0.328205	0.0129883	2.89645	0.785469	0.340448	1.29565	0.926425	0.0379492	6.09688	2.37164	0.704568	0.354449	0.347462	0.29294	0.227828	0.305802	0.222798	0.203491	0.180001	0.115599	0.0756398	0.0457433	0.0392257	0.033402	0.0277352	0.0306191	1.78599	1.47137	0.777865
C10				Walking 8m EO	56		131	1	12	m+	78	#131/1/12	6.05	6.05	15.5512	18.4465	68.0829	5510.91	-1.31578	6.14198	4.24355	0.10332	85.053	39.4347	-7.55943	14.677	9.85929	-1.11031	89.6284	44.2643	39.7843	35.539	19.6485	21.7084	7.87486	17.3643	11.3898	13.6956	9.2699	9.26174	7.63053	5.35477	5.11278	3.81419	2.33686	2.33449	29.2444	34.7021	18.5874
C10				Walking 3m EC	24		131	1	11	m+	78	#131/1/11	2.96	2.96	16.359	18.8332	36.8734	2827.45	-1.76605	7.42786	5.99286	0.447109	71.6933	45.1113	-4.74006	9.04692	8.05204	1.08318	55.4248	39.6891	79.9244	41.9973	13.0358	9.58599	8.06527	9.22909	4.95745	6.53591	6.71792	5.65769	7.98953	3.77569	3.77461	3.32417	2.13687	1.44974	73.1863	21.4816	21.8291
C10				Walking 3m pitching head	28		131	1	10	m+	78	#131/1/10	2.61	2.61	11.0213	13.1145	12.2851	1719.87	0.0598234	3.93413	3.35986	-0.663594	40.4447	28.4613	-0.803881	4.70022	3.99241	2.64758	59.4787	34.4909	19.5524	35.2599	10.478	17.9487	10.3067	8.38704	10.0046	8.47415	4.64295	2.07464	2.76011	1.34946	1.39894	1.1794	0.800125	0.37721	41.4275	16.4162	30.9165
C10				Walking 3m on heels	2048		131	1	9	m+	78	#131/1/9	7.54	7.54	22.589	24.8844	73.5006	5085.65	3.83126	10.2221	8.15625	-1.19045	78.0909	58.9521	0.705107	8.98425	6.77527	2.10783	82.2841	56.8957	107.526	16.853	28.3117	10.633	13.1235	6.41187	5.42985	6.98265	5.61509	8.60683	5.29089	7.04255	4.71695	3.96231	2.95582	2.1642	44.6657	93.7773	18.3641
C10				Standing on 1 leg EO on foam support	15		131	1	8	m+	78	#131/1/8	20	20	2.81959	3.50758	10.6058	245.341	-0.197261	3.90061	2.51544	-0.210762	23.7713	9.20781	-0.0269811	5.40311	4.02031	-0.0780664	15.48	6.85981	10.9644	10.5439	4.09423	4.28733	4.39294	1.8622	1.29429	1.00765	0.962949	0.593387	0.44238	0.32749	0.327084	0.223817	0.253344	0.182585	7.82604	3.63215	2.34702
C10				Standing on 2 legs EC on foam support	6		131	1	7	m+	78	#131/1/7	20	20	1.30979	1.55886	1.737	25.6777	0.0234564	1.13279	0.969896	0.0108789	4.43445	1.87422	0.480756	2.18604	1.67439	-0.0531641	8.62336	4.76344	2.27796	1.0544	1.0718	1.13317	0.532915	0.62573	0.482172	0.397264	0.392497	0.378741	0.338505	0.243042	0.174333	0.132064	0.111556	0.0878119	4.29954	3.76368	2.11623
C10				Standing on 2 legs EO on foam support	5		131	1	6	m+	78	#131/1/6	20	20	0.81307	0.966315	0.701547	12.858	-0.0975596	0.633841	0.453344	-0.0226758	2.84078	1.42578	-0.361823	1.61839	1.12019	-0.0656445	5.60481	2.82477	1.49085	0.978146	0.710906	0.570612	0.344363	0.307276	0.3479	0.253328	0.228555	0.212911	0.205748	0.157599	0.11805	0.0887236	0.0718043	0.0563762	2.997	2.03393	1.64443
C10				Walking 8 tandem steps EO	11		131	1	5	m+	78	#131/1/5	11.24	11.24	12.2404	14.0923	96.0137	2183.44	0.607452	17.7043	9.82847	-0.668008	56.254	32.032	0.0596164	9.90027	7.55575	0.669883	57.3957	35.6345	40.0588	20.5908	11.426	7.04299	7.4145	5.11922	4.40467	3.16171	3.03608	2.7075	1.71333	1.23686	0.850283	0.563867	0.618424	0.435349	45.7356	23.4204	9.41819
C10				Standing on 1 RIGHT leg EO	39		131	1	4	m+	78	#131/1/4	8.34	6.45	5.30042	6.81369	32.9174	639.299	-2.89655	14.6723	11.7918	-1.18617	35.607	16.49	2.74141	7.63104	6.81487	0.153711	30.3287	12.9797	20.1895	9.14676	4.70932	2.90195	4.69961	2.83119	1.63506	1.8154	1.87376	1.71218	1.2892	0.814983	0.618867	0.452188	0.257221	0.132725	15.568	6.98481	3.59539
C10				Standing on 1 LEFT leg EO	34		131	1	3	m+	78	#131/1/3	3.06	3.06	12.055	14.6777	56.8097	1916.17	2.27046	13.0174	12.3046	4.65139	64.0744	41.5709	3.56406	7.87603	7.52657	0.96541	53.0514	27.0635	63.894	27.9702	12.4773	4.82648	5.09808	3.84113	6.09004	2.05516	2.10847	1.41624	1.68719	0.969861	0.741103	0.546098	0.961928	0.627628	42.6441	27.965	17.3545
C10				Standing on 2 legs EC	2		131	1	2	m+	78	#131/1/2	20	20	0.556379	0.677688	0.209065	3.76831	0.0915481	0.221073	0.123277	0.00189453	1.28719	0.526524	-0.288924	1.68634	1.14491	-0.0202344	3.99816	2.23195	0.613901	0.487387	0.191502	0.298573	0.216533	0.190017	0.178453	0.175386	0.185524	0.221875	0.162477	0.130078	0.103094	0.0656304	0.0668752	0.0448053	2.19146	1.04419	0.629248
C10				Standing on 2 legs EO	1		131	1	1	m+	78	#131/1/1	20	20	0.600875	0.765734	0.658253	6.47394	0.227683	0.544135	0.406476	0.0113086	1.55754	0.725547	0.778629	2.16344	1.6096	0.0894336	5.98664	2.22566	0.819131	0.481689	0.248263	0.276477	0.243473	0.152954	0.18461	0.221667	0.18783	0.215195	0.152975	0.115765	0.101463	0.0617895	0.0400012	0.0469701	3.23841	1.18369	0.885506
C11				Walking 8m EO	56		132	1	11	m+	65	#132/1/11	8.31	8.06	11.3151	13.6092	13.0157	2600.42	-0.00397734	3.62233	2.99101	0.0829492	52.093	25.679	-2.66822	4.68245	3.29069	-1.4952	70.7743	36.0258	16.2855	44.4968	9.97447	8.25986	9.04686	7.00268	5.28047	4.69295	4.89645	5.50147	4.79089	3.57267	3.18437	2.13368	1.73455	1.98728	56.0022	24.6375	26.8188
C11				Walking 3m EC	24		132	1	10	m+	65	#132/1/10	6.26	6.26	13.8006	15.4107	19.8534	2005.93	-1.98701	4.22707	3.05075	-1.43635	41.0541	22.9321	-0.350772	6.93284	4.98804	0.902969	74.6276	40.0979	14.2712	40.8207	12.6727	6.82942	9.14837	5.14263	5.95683	4.44139	3.67832	3.8913	3.55263	2.79339	2.95225	2.34531	1.62422	1.2863	92.7358	31.3607	17.8052
C11				Walking 3m pitching head	28		132	1	9	m+	65	#132/1/9	5.47	5.47	8.44473	9.74421	15.023	883.542	-2.29748	4.60272	3.84274	-0.874531	35.0317	22.8398	-2.48173	4.86762	3.76458	0.997344	40.0098	23.7159	15.6834	25.6016	13.1235	8.81717	6.6292	4.20945	3.89116	2.09692	3.7138	2.69731	2.48768	1.76534	1.31393	1.52921	1.35847	1.21319	29.2882	14.2586	12.3588
C11				Standing on 1 leg EO on foam support	15		132	1	8	m+	65	#132/1/8	15.94	15.94	3.72581	5.23401	34.4158	692.626	0.721966	4.36672	2.57682	0.305703	26.0229	10.2439	-4.28417	12.8836	5.09192	-0.224805	35.8243	9.80672	8.19659	6.38197	8.17242	6.49757	1.75948	1.45626	1.32019	1.19729	0.901208	0.578958	0.551178	0.437421	0.265886	0.206868	0.173626	0.185237	7.2543	5.19578	5.42801
C11				Standing on 2 legs EC on foam support	6		132	1	7	m+	65	#132/1/7	20	20	2.50536	3.03529	11.2794	156.594	0.201595	4.10937	3.05598	-0.0666992	11.3082	4.70379	-1.9307	5.06203	3.06683	-0.0721094	19.8001	8.58957	2.8838	3.60807	3.02294	2.55612	1.23538	1.14802	0.954339	0.627639	0.444168	0.419782	0.32713	0.274882	0.250265	0.179822	0.138283	0.120107	9.28161	8.25642	5.37278
C11				Standing on 2 legs EO on foam support	5		132	1	6	m+	65	#132/1/6	20	20	1.15325	1.47481	3.37503	61.5177	-0.894416	2.84837	1.38486	-0.0770899	9.76895	2.56531	0.317564	1.71458	1.08954	-0.00144531	8.04297	3.39613	3.35917	2.3411	1.59097	0.645752	0.574256	0.685974	0.564342	0.33051	0.246949	0.240533	0.159412	0.146516	0.103178	0.0753566	0.0608393	0.0569571	4.41291	2.49902	1.9123
C11				Walking 8 tandem steps EO	11		132	1	5	m+	65	#132/1/5	10.12	10.12	8.70502	9.9482	67.3159	1022.31	-3.92573	12.6009	8.73462	-1.71313	45.2332	27.487	0.557704	9.07047	6.96201	-0.22709	41.4291	19.95	36.9844	13.5352	7.29401	6.59878	4.32722	4.17201	2.2732	2.4342	1.83257	1.19174	0.688294	0.731765	0.599838	0.415676	0.326927	0.254661	36.4645	13.4301	10.5632
C11				Standing on 1 RIGHT leg EO	39		132	1	4	m+	65	#132/1/4	6.96	6.96	7.07009	9.01427	70.6369	766.522	-1.25938	17.6297	13.6173	-1.56645	37.2784	26.8425	-0.689478	12.4172	7.91969	0.306504	30.0436	14.8175	39.817	6.87914	4.64283	5.0903	2.54643	1.75277	0.997652	0.531455	0.805715	0.504047	0.447548	0.348218	0.299371	0.356638	0.334808	0.195459	10.6068	3.60842	3.83834
C11				Standing on 1 LEFT leg EO	34		132	1	3	m+	65	#132/1/3	17.08	17.08	3.57811	6.0208	75.5442	1054.68	-0.522641	17.8045	12.0938	0.171445	55.0622	9.16957	-1.70144	11.8957	6.82448	0.153574	36.0092	9.2627	7.02454	4.34762	3.32923	2.24165	1.39335	0.96818	0.877047	0.681806	0.68283	0.430808	0.377924	0.2881	0.222281	0.160692	0.148712	0.105688	9.56888	4.83758	3.34123
C11				Standing on 2 legs EC	2		132	1	2	m+	65	#132/1/2	20	20	1.16262	1.4808	1.04746	14.0534	-0.398175	0.742908	0.555955	-0.0150977	1.87039	0.927852	0.441341	2.65538	1.94502	-0.125391	10.8151	4.66371	1.11596	0.510257	0.394101	0.289955	0.182922	0.254097	0.178446	0.173921	0.140264	0.115088	0.093327	0.0972969	0.0741894	0.0564491	0.0538445	0.0400351	6.17311	2.82673	1.45706
C11				Standing on 2 legs EO	1		132	1	1	m+	65	#132/1/1	20	20	0.415237	0.550304	0.505182	3.83401	-0.208455	0.583709	0.479616	-0.00835938	1.15172	0.607109	1.32584	2.10774	1.39238	0.0649219	4.91367	1.48656	0.843686	0.300034	0.300206	0.165504	0.13518	0.145329	0.161994	0.103934	0.118736	0.0829758	0.080122	0.0607863	0.0606791	0.0410502	0.0314885	0.036239	1.73564	0.854425	0.63445
C1				Walking 8m EO	56		834	1	12	m+	51	#834/1/12	10.09	7.21	20.0633	23.9812	39.5339	5964.88	-1.12016	7.31892	5.81387	1.31711	103.998	64.7907	-0.788322	8.75559	4.56741	-0.630508	87.6697	54.1614	48.8967	103.983	17.1043	12.7014	16.8607	6.31127	8.32048	6.58166	3.15334	6.05374	4.14941	2.51923	1.59213	1.33263	1.00925	0.7678	44.5985	63.9225	40.1442
C1				Walking 3m EC	24		834	1	11	m+	51	#834/1/11	6.69	3.09	16.893	20.0685	18.7563	3756.39	-2.66258	8.0379	6.59538	-0.203945	69.0301	52.5801	1.05966	6.19142	4.11353	-0.0517969	73.3901	46.4664	40.6229	74.4004	14.6305	4.92961	17.4954	8.27284	11.9811	4.02012	5.14752	3.95055	3.62826	1.64448	1.93198	1.44279	1.11914	0.550537	37.4911	34.4473	44.7806
C1				Walking 3m pitching head	28		834	1	10	m+	51	#834/1/10	6.7	3.12	22.3105	26.0491	59.4471	5578.87	-2.20441	8.96283	7.68817	-0.381699	91.3517	53.2265	0.827998	8.54708	6.14597	-0.575781	100.05	71.3318	62.9748	58.5266	35.7303	11.8933	20.5093	13.08	9.67756	7.14762	6.67193	5.30268	3.28131	2.24402	2.2865	0.468448	1.63175	0.703772	68.8516	77.0659	74.1889
C1				Walking 3m on heels	72		834	1	9	m+	51	#834/1/9	17.06	12.28	18.5818	21.7509	172.66	6561.07	-4.91051	12.2396	10.2722	-0.0748633	81.436	48.4892	21.7076	16.4707	12.2882	-1.4965	105.25	55.2903	35.3253	35.2611	29.7086	18.4058	14.8578	8.78862	6.09747	3.60982	3.49514	2.50824	1.78264	1.68134	1.25344	0.839058	0.68623	0.670926	51.5929	30.8026	19.7346
C1				Standing on 1 leg EO on foam support	15		834	1	8	m+	51	#834/1/8	12.06	8.78	17.7195	20.0604	220.775	4639.2	4.82409	32.9539	29.1845	-0.172422	75.2665	51.974	-0.830697	14.2027	8.81382	0.341152	82.2116	35.6129	89.0599	21.9995	14.4056	18.898	5.43315	4.70134	2.80061	1.28703	1.49882	0.891745	1.03203	0.525004	0.43613	0.270836	0.341343	0.245677	22.2806	21.7742	35.8459
C1				Standing on 2 legs EC on foam support	6		834	1	7	m+	51	#834/1/7	20	20	0.750022	0.902149	1.15757	8.63639	-0.057424	0.534229	0.34917	-0.00740234	2.63625	1.04676	1.68468	3.1243	2.73997	0.161777	5.17949	2.92906	1.16394	0.670328	0.365621	0.216844	0.246678	0.289825	0.229832	0.167294	0.14368	0.0963053	0.0642907	0.0663897	0.0590883	0.0481508	0.0347846	0.0311414	2.83489	1.32157	0.68791
C1				Standing on 2 legs EO on foam support	5		834	1	6	m+	51	#834/1/6	20	20	0.712037	0.853493	1.60695	6.68974	0.258631	0.651804	0.507308	0.0292578	2.17277	1.025	0.996164	3.23412	2.98109	0.157324	5.22145	2.62227	1.0352	0.705866	0.356081	0.254846	0.419714	0.260246	0.210422	0.207862	0.124875	0.090515	0.0607638	0.0723641	0.0363206	0.0394156	0.0386375	0.0248769	2.22197	1.10141	0.982983
C1				Walking 8 tandem steps EO	11		834	1	5	m+	51	#834/1/5	9.79	9.79	20.0562	23.6403	283.793	8297.97	-5.35247	22.0002	15.8148	-2.23828	103.98	47.9795	-3.50603	17.5451	13.3611	-0.945391	125.587	59.2192	83.1383	31.4222	21.7529	16.7975	15.5009	10.8596	8.60236	7.36059	3.84266	2.35027	2.32486	1.80193	1.63847	1.25436	0.962618	1.03652	76.9988	34.3077	44.4327
C1				Standing on 1 RIGHT leg EO	39		834	1	4	m+	51	#834/1/4	6.03	2.23	13.4007	15.5321	41.339	1433.68	0.58977	11.2034	10.7666	0.483945	47.5039	34.7453	-0.100168	10.9423	10.3095	0.219883	45.3893	35.235	40.64	33.5294	10.0181	9.45877	4.52037	2.73629	2.50921	0.947501	1.01643	0.445666	0.443197	0.456138	0.159552	0.277264	0.222051	0.16807	19.8504	34.5577	25.8792
C1				Standing on 1 LEFT leg EO	34		834	1	3	m+	51	#834/1/3	3.44	3.44	19.2577	24.641	221.232	3659.99	-3.60169	24.1515	23.4266	-3.35352	90.7445	64.1865	-2.12973	19.3122	15.1903	-1.39783	73.0976	58.4051	31.4506	16.4004	18.9338	6.40334	4.82115	4.82368	2.01739	2.05568	1.01808	0.382728	0.735153	0.428109	0.242041	0.258102	0.308796	0.263187	38.7165	13.734	14.5721
C1				Standing on 2 legs EC	2		834	1	2	m+	51	#834/1/2	20	20	0.727616	0.906953	0.379591	2.93304	-0.0902178	0.279087	0.239754	-0.0104883	0.905859	0.488867	0.552695	2.30473	2.07265	0.0208594	5.08	3.05637	0.446744	0.229925	0.169308	0.12307	0.14726	0.192501	0.128075	0.136905	0.0933787	0.0767565	0.0532268	0.0411725	0.0406127	0.0362172	0.0398097	0.0327884	2.4088	1.06067	0.524693
C1				Standing on 2 legs EO	1		834	1	1	m+	51	#834/1/1	20	20	0.599449	0.762982	0.474472	3.9088	-0.192817	0.61591	0.212186	-0.0349023	1.13941	0.453789	1.03178	2.09416	1.73888	0.0868555	5.41066	2.39895	0.400389	0.269951	0.173476	0.127891	0.160569	0.15898	0.13437	0.114408	0.122295	0.0873739	0.0525792	0.040809	0.0385141	0.0315375	0.0347855	0.0318021	2.6225	0.797995	0.581247
C2				Walking 8m EO	56		835	1	12	m+	62	#835/1/12	17.05	9.75	11.3755	12.7565	11.5295	1441.48	-0.740349	3.35898	2.7147	0.39168	32.9169	22.3669	0.755501	4.91137	3.00202	-1.27633	61.3275	35.1787	12.0401	32.7846	13.6934	10.2922	5.78947	7.74751	3.83899	4.98667	3.68635	2.57391	2.61517	2.33402	1.53679	1.09163	0.755868	0.608485	44.5536	24.7069	28.6875
C2				Walking 3m EC	24		835	1	11	m+	62	#835/1/11	9.5	5.1	11.5571	12.8897	12.3119	1236.21	-0.456663	4.08744	3.09935	-0.491602	28.0031	19.5836	-0.428918	4.44342	3.30769	-0.90541	58.9709	35.9797	15.675	23.5897	14.8187	13.7305	9.02488	7.30463	5.97315	4.32297	1.84247	2.05393	2.46392	2.42968	1.76243	1.05677	0.604148	0.525603	28.6252	28.6817	28.3471
C2				Walking 3m pitching head	28		835	1	10	m+	62	#835/1/10	8.96	4.87	10.8587	12.1143	23.1809	1312.81	0.483677	6.13712	4.88361	-0.730469	32.6734	24.1496	0.175286	6.32578	4.49669	-1.61656	59.4656	32.4625	19.3792	20.1454	12.691	11.0604	6.94219	5.81523	6.82313	4.5133	3.99591	3.47448	2.90551	1.91552	1.27885	0.943862	0.62791	0.613878	23.0646	23.9404	29.4339
C2				Walking 3m on heels	72		835	1	9	m-	62	#835/1/9	15.25	14.53	12.9219	15.421	129.277	3415.85	-3.26892	11.4058	8.92059	-0.725703	70.047	36.0682	-1.56591	15.0039	13.1641	-0.0960156	70.3357	35.7025	37.9886	17.4329	13.178	8.86158	7.412	4.57909	3.6789	2.57534	1.48553	1.05442	1.01565	0.817043	0.809444	0.546029	0.389349	0.322802	44.4782	14.1711	14.7665
C2				Standing on 1 leg EO on foam support	15		835	1	8	m-	62	#835/1/8	5.63	2.96	14.8137	17.4142	79.8238	2079.76	-4.29393	11.7753	10.0876	-0.722949	55.3753	47.0913	1.37284	11.9664	11.4566	-0.415996	55.4594	30.1581	114.195	12.5067	25.0491	13.5389	8.01027	6.8482	5.69298	3.77158	1.64699	1.02983	0.443943	0.897031	0.642756	0.804363	0.550536	0.453489	55.2538	16.5326	5.97665
C2				Standing on 2 legs EC on foam support	6		835	1	7	m+	62	#835/1/7	20	20	2.04747	2.44117	4.6975	127.617	0.913504	3.61656	2.16392	0.0218555	11.3788	4.63281	0.164155	2.43974	1.52825	0.0438281	18.7205	6.24012	3.30672	1.6165	1.97418	1.4784	1.3094	1.39952	1.01649	0.80916	0.660165	0.434998	0.216916	0.151652	0.114191	0.0812618	0.0831054	0.0581115	4.70175	5.09227	3.32626
C2				Standing on 2 legs EO on foam support	5		835	1	6	m+	62	#835/1/6	20	20	0.997067	1.16725	1.12893	17.5445	-0.0496188	1.23211	0.825491	-0.0281836	3.66117	2.05023	0.146087	1.50746	1.08789	-0.00669922	7.08238	3.20773	1.62749	0.838584	0.578383	0.547651	0.521571	0.513013	0.415752	0.451513	0.564968	0.407577	0.206736	0.10425	0.0791634	0.0606504	0.0514736	0.0433487	2.94333	2.14267	1.91554
C2				Walking 8 tandem steps EO	11		835	1	5	m+	62	#835/1/5	18.84	18.84	14.9255	17.9142	215.979	5642.99	3.87207	19.8553	12.0772	0.484805	79.2421	41.3732	-9.03042	19.4026	14.6851	0.163789	102.258	43.1796	66.6662	24.1231	20.2736	13.024	14.0606	10.1297	5.28164	4.94712	2.39992	2.55266	1.60552	1.79789	1.25413	1.27526	0.65223	0.889546	43.3608	19.39	17.2479
C2				Standing on 1 RIGHT leg EO	39		835	1	4	m+	62	#835/1/4	4.35	4.35	13.9934	18.1261	131.021	3348.14	1.95053	23.451	21.2086	-1.20078	83.6026	60.1129	-0.136704	12.0003	10.5766	-0.0138281	65.3811	24.9848	75.7773	17.6472	19.6487	18.6734	11.6822	2.16999	5.80844	1.77894	1.58693	0.849655	0.634716	0.282852	0.404482	0.370544	0.432489	0.20933	20.6764	6.22841	8.03986
C2				Standing on 1 LEFT leg EO	34		835	1	3	m+	62	#835/1/3	2.33	2.33	9.4903	11.6111	19.5111	1199.54	-0.749191	3.42948	2.98757	-0.484609	37.6546	27.2057	0.55548	8.3716	7.94371	2.58141	47.3898	26.8981	30.0344	17.0785	14.0262	2.45115	4.34869	4.46222	1.16251	1.29069	2.68384	0.7793	0.995284	0.608603	0.490606	0.361123	0.338805	0.258591	11.9339	28.3207	6.39588
C2				Standing on 2 legs EC	2		835	1	2	m+	62	#835/1/2	20	20	0.968972	1.12974	1.07265	13.0401	0.545578	1.40075	1.09271	-0.0867969	2.67137	1.46227	0.127892	0.991447	0.723678	0.000683594	7.42508	3.36273	0.822134	0.342171	0.247865	0.250501	0.299038	0.319458	0.357242	0.311901	0.282589	0.151915	0.115745	0.0801653	0.0685557	0.0513434	0.0478218	0.0434076	3.48552	2.19667	1.50562
C2				Standing on 2 legs EO	1		835	1	1	m+	62	#835/1/1	20	20	0.44679	0.537642	0.177418	2.16211	-0.0729561	0.277734	0.182916	-0.00775391	0.963203	0.500859	0.441632	1.23432	1.04511	0.0454883	3.30481	1.67484	0.540011	0.199554	0.123255	0.206115	0.172817	0.167801	0.282696	0.31439	0.277468	0.103471	0.0992959	0.0605558	0.0456847	0.051092	0.0511713	0.0385369	1.38669	0.890034	0.682843
C3				Walking 8m EO	56		836	1	12	m+	66	#836/1/12	12.1	8.57	20.0098	23.5779	58.505	5247.52	-3.89776	9.44535	6.87136	1.35527	61.4978	38.742	6.10891	7.63056	5.39605	-2.9666	120.94	71.9326	53.9007	31.7268	16.6137	14.5116	9.05086	6.11402	6.75017	4.67965	4.84343	7.84944	7.62277	7.61099	5.33803	4.08595	3.00835	2.55489	54.7948	33.5761	82.1867
C3				Walking 3m EC	24		836	1	11	m+	66	#836/1/11	9.41	4.74	15.534	18.072	27.4061	3007.06	-2.15367	6.69646	5.92946	0.193008	52.839	35.9376	3.77336	6.74769	5.07393	-1.1477	83.125	51.7962	35.4577	20.4064	11.4071	10.1471	8.3351	7.121	5.37695	4.93912	4.10385	4.64982	4.24797	4.70539	4.30146	3.96728	3.07375	2.66685	56.9418	42.8603	42.3303
C3				Walking 3m pitching head	28		836	1	10	m+	66	#836/1/10	10.69	4.84	17.9904	19.9735	73.3894	3291.47	-3.51838	11.918	10.4138	1.64135	63.868	42.4261	7.06343	11.0364	8.12327	-1.85973	75.6479	49.7147	47.5678	18.2036	23.1447	7.29202	9.14479	6.55074	9.69958	5.85107	4.97519	6.02715	4.33763	3.27187	2.23495	2.56928	2.66196	1.65409	49.3897	24.0284	35.5542
C3				Walking 3m on heels	72		836	1	9	m+	66	#836/1/9	12.12	7.73	22.6951	25.5219	186.547	6114.83	-6.10784	15.5824	12.375	-2.78172	99.4706	64.9164	4.96647	16.6289	12.7397	-0.582461	98.8929	48.4231	93.5923	20.8407	27.2465	15.0227	8.70145	6.79688	8.07383	5.05237	2.86987	2.69453	2.7098	1.98623	1.53666	1.18541	1.09822	1.08913	56.9634	28.2013	33.7927
C3				Standing on 1 leg EO on foam support	15		836	1	8	m+	66	#836/1/8	6.3	6.3	10.7249	13.7228	55.6758	1858.83	3.3339	13.3627	10.4442	0.857949	51.6051	36.8407	1.92855	6.25492	4.7126	-0.0658984	60.2049	32.8638	36.3481	17.2858	13.5161	14.9868	8.38206	4.8402	2.88482	3.38381	1.96548	0.782073	0.730533	0.906687	0.742481	0.444429	0.413096	0.207491	54.5986	22.2884	16.0918
C3				Standing on 2 legs EC on foam support	6		836	1	7	m+	66	#836/1/7	6.56	6.56	5.35448	9.05651	36.9127	1728.59	-0.0430561	4.12607	1.33532	0.15957	50.5482	6.51754	0.016015	16.4712	14.0586	0.798496	63.0521	19.7472	3.64203	3.34136	2.99121	1.25731	1.55806	1.56493	0.732476	0.840854	0.510894	0.457088	0.301809	0.356562	0.264773	0.129076	0.152084	0.105017	11.9191	10.9991	7.50406
C3				Standing on 2 legs EO on foam support	5		836	1	6	m+	66	#836/1/6	20	20	1.46921	1.83783	2.58595	88.8566	0.143746	1.45775	1.17251	0.0273047	10.3855	3.40133	-0.250605	2.22779	1.78896	-0.00904297	11.566	4.61258	5.84012	2.31973	2.31442	1.14634	0.808517	0.58151	0.566728	0.60533	0.318659	0.224436	0.134927	0.123741	0.0794836	0.0812755	0.053196	0.0672324	4.34421	3.90521	3.97268
C3				Walking 8 tandem steps EO	11		836	1	5	m+	66	#836/1/5	10.25	10.25	17.9959	23.3731	193.439	9745.11	-2.22734	17.814	13.028	0.00792969	104.35	47.1535	3.69852	18.3778	11.3946	0.258047	144.355	59.4277	53.5523	41.6551	28.4573	17.9687	11.0914	7.76615	6.67657	5.52421	3.5266	2.94388	3.01029	2.21961	1.54807	1.25854	1.23148	0.842775	69.4646	57.7399	50.4637
C3				Standing on 1 RIGHT leg EO	39		836	1	4	m+	66	#836/1/4	6.5	3.2	10.0941	12.6117	32.8816	1934.5	4.35004	9.34934	8.40803	-0.0649024	50.3932	28.0401	2.69377	5.47756	3.96728	-1.52686	60.8835	27.075	53.5823	30.4272	16.7102	3.45751	5.05339	3.68117	0.318984	1.49275	2.76233	0.552818	0.344771	0.292788	0.463927	0.384907	0.228549	0.285857	48.9684	39.8729	34.6312
C3				Standing on 1 LEFT leg EO	34		836	1	3	m+	66	#836/1/3	2.05	2.05	12.6698	14.1448	13.3999	1262.09	-3.72814	7.40542	6.76099	-2.1241	40.3832	33.6181	-1.54719	4.6639	4.15753	-2.39652	46.6625	32.23	60.2062	19.9406	9.56211	9.80171	7.32766	3.07127	2.33718	2.50369	0.198283	0.699488	0.492924	0.673764	0.187918	0.342074	0.46376	0.339501	27.8346	49.7056	18.8186
C3				Standing on 2 legs EC	2		836	1	2	m+	66	#836/1/2	20	20	0.680914	0.830417	0.489594	6.40679	-0.149143	0.52191	0.33431	-0.0202734	1.78059	0.747539	-1.04602	1.46929	0.831354	-0.113496	5.96965	2.65766	0.914684	0.588802	0.610912	0.492529	0.320201	0.252644	0.262324	0.229415	0.186805	0.125015	0.0781836	0.08758	0.0546845	0.0434983	0.054188	0.0493205	1.14324	1.11724	2.12342
C3				Standing on 2 legs EO	1		836	1	1	m+	66	#836/1/1	20	20	0.366783	0.425156	0.408716	1.99868	0.0746738	0.688705	0.559565	0.0194727	1.16059	0.605508	-0.314904	1.51834	1.28648	-0.038418	2.36695	1.24313	0.497683	0.324669	0.280419	0.187815	0.206424	0.167872	0.140742	0.127562	0.11794	0.0936351	0.0817688	0.0665367	0.0428129	0.0500686	0.0446384	0.0456104	0.441637	0.790383	0.93942
C4				Walking 8m EO	56		837	1	12	m+	68	#837/1/12	7.95	5.18	23.7845	27.8183	58.8506	6722.53	-1.85201	6.6915	5.21889	0.807188	62.8377	47.0634	8.8348	14.7858	8.98194	-0.902637	145.224	81.1107	63.4045	17.0856	71.2651	8.29137	16.6229	7.52719	6.29534	6.09971	5.72813	5.01695	3.2506	5.71056	2.99351	3.32932	2.97736	1.5299	33.6073	90.628	18.5409
C4				Walking 3m EC	24		837	1	11	m+	68	#837/1/11	8.98	5.34	10.4288	11.9066	15.6047	1398.6	1.38	6.15077	4.52383	0.147813	34.8443	25.8875	1.36673	3.81393	2.35732	0.586035	56.7592	28.1106	20.3804	32.7915	6.55315	9.54204	8.4443	8.4184	4.83017	1.843	2.27307	1.85332	2.10351	1.60713	1.33208	0.813079	0.475257	0.472026	36.0468	13.5835	11.1274
C4				Walking 3m pitching head	28		837	1	10	m+	68	#837/1/10	9.75	5.42	10.3634	11.9015	27.013	1189.88	-0.30857	5.31207	4.14424	0.333008	36.5429	26.2258	4.40025	6.49829	5.59689	0.776328	48.7814	30.26	19.929	24.9645	13.5392	12.939	10.9359	5.7718	2.45158	2.9941	2.27702	1.96665	1.38343	1.36863	0.938317	0.745098	0.623668	0.731973	45.056	16.5586	7.87067
C4				Walking 3m on heels	72		837	1	9	m+	68	#837/1/9	14.68	9.2	10.3672	11.7876	18.0269	1477.93	0.772558	3.59228	2.94132	-0.548613	37.7726	20.8524	4.91953	7.58559	5.19035	0.328848	58.8047	31.8577	22.1604	24.78	9.25404	16.3311	7.60356	5.66654	3.67114	2.42108	2.18535	1.8095	1.63462	1.54571	1.19876	0.936164	0.618589	0.446284	43.6348	16.8281	19.0916
C4				Standing on 1 leg EO on foam support	15		837	1	8	m+	68	#837/1/8	4.8	4.52	20.5496	24.3396	182.344	5749.05	-10.3743	17.5347	16.847	-1.45279	109.221	56.8376	12.7988	19.5836	17.6172	3.57934	97.9658	48.1724	66.4513	18.3083	10.1767	12.368	11.8631	6.5832	2.35865	4.15271	3.07581	1.25249	0.768076	0.940177	0.607382	0.699139	0.394324	0.546699	24.8337	22.0195	13.0856
C4				Standing on 2 legs EC on foam support	6		837	1	7	m+	68	#837/1/7	20	20	1.444	1.67585	4.55248	45.6988	-0.0114008	1.50237	1.02421	0.00226563	6.8957	3.35203	-0.43913	3.94035	3.11251	0.0746484	9.78223	4.2675	3.73677	3.22185	1.48193	1.5699	0.860064	0.524995	0.345895	0.384957	0.296486	0.185237	0.152283	0.149838	0.115797	0.0780679	0.0644269	0.0535167	3.9602	2.67683	2.22672
C4				Standing on 2 legs EO on foam support	5		837	1	6	m+	68	#837/1/6	20	20	1.57372	1.94791	4.22932	90.2967	0.979938	2.45055	1.53538	-0.0233594	11.2752	4.04359	-0.598099	2.7071	2.06577	0.0660938	11.3271	5.03582	5.97056	2.97272	1.80225	1.32745	0.913884	0.511002	0.374154	0.370636	0.229464	0.244844	0.162182	0.120444	0.120131	0.0909428	0.0659643	0.0786479	6.37783	3.78115	3.15842
C4				Walking 8 tandem steps EO	11		837	1	5	m+	68	#837/1/5	13.91	11.18	8.39619	9.82479	37.862	1229.1	-0.0974965	6.71737	4.61976	0.0373047	36.8065	17.2955	3.99596	9.78238	7.14397	-0.296289	52.7047	25.6422	22.2151	18.3721	10.5878	9.38749	6.92239	4.05589	3.82518	1.65088	1.65787	0.9277	0.853104	0.515281	0.499098	0.349243	0.291538	0.306111	28.9307	18.6421	16.1541
C4				Standing on 1 RIGHT leg EO	39		837	1	4	m+	68	#837/1/4	7.01	2.27	28.6029	38.3021	134.613	16707.6	-1.03724	9.5283	8.42242	0.456836	124.222	68.7992	10.5307	22.5369	21.2711	9.34047	244.506	99.2764	92.365	79.4359	21.7363	25.5106	59.5475	44.2729	14.668	21.1362	7.18697	8.67933	12.1203	7.02454	6.13989	5.90731	5.91632	5.22096	108.746	38.8448	111.807
C4				Standing on 1 LEFT leg EO	34		837	1	3	m+	68	#837/1/3	16.36	15.85	5.44212	8.21493	63.5146	1498.28	0.413416	6.73235	4.36664	0.143203	31.1537	11.4564	-2.59223	11.9349	6.21154	-0.126602	72.0668	19.2843	11.0321	11.6698	5.38297	6.78357	6.14956	2.94984	1.33284	1.48213	0.815947	0.50383	0.504736	0.354075	0.469969	0.303644	0.274743	0.188722	27.2664	8.33849	5.11359
C4				Standing on 2 legs EC	2		837	1	2	m+	68	#837/1/2	20	20	0.416096	0.49858	0.391886	2.30714	-0.35228	0.637345	0.5011	-0.0154492	1.41195	0.658359	0.757358	1.20789	0.968354	0.00908203	2.66625	1.45184	0.67166	0.408285	0.18885	0.225583	0.0998107	0.104454	0.0674628	0.0682936	0.0720445	0.0434741	0.0627228	0.0598997	0.0990476	0.053131	0.0431732	0.0349599	0.978622	0.545536	0.464514
C4				Standing on 2 legs EO	1		837	1	1	m+	68	#837/1/1	20	20	0.375576	0.45009	0.771162	2.24353	-0.316313	0.642927	0.561565	-0.0329102	1.19059	0.542227	0.488933	1.88124	1.65437	-0.0119141	2.51914	1.44445	0.586039	0.341396	0.231856	0.197898	0.0811626	0.147192	0.0891887	0.0916626	0.0651579	0.0450979	0.0565208	0.066857	0.0746369	0.0647033	0.0482077	0.0357437	0.816419	0.506495	0.509702
C5				Walking 8m EO	56		838	1	12	m+	39	#838/1/12	9.9	5.74	23.2321	28.5163	58.1837	9071.67	0.427794	5.92677	4.32498	-0.0286328	95.6193	43.3265	2.69567	15.1769	7.33343	-3.17871	140.876	85.5708	23.99	88.0097	28.0885	18.7597	16.1855	19.4577	8.9474	11.8725	12.3227	5.13732	6.05131	3.95605	3.55275	2.44883	2.35804	1.77499	37.5285	57.125	69.8277
C5				Walking 3m EC	24		838	1	11	m+	39	#838/1/11	10.37	2.33	19.7397	23.6132	18.9231	5065.18	-1.08107	4.1747	3.24658	0.351211	76.1143	31.6096	2.22343	6.54361	5.35091	-1.15512	100.461	74.068	26.2562	61.2665	15.8338	16.4325	15.5477	24.8268	9.06601	8.50739	5.6803	3.21011	1.66604	1.06933	1.43786	1.95963	2.02228	1.58349	9.7667	59.9187	46.8512
C5				Walking 3m pitching head	28		838	1	10	m+	39	#838/1/10	6.34	2.53	28.2194	33.1358	28.635	5342.87	-0.502201	4.29239	2.73456	2.05656	51.4174	28.4408	3.34087	10.1979	8.11394	-4.53063	146.513	105.95	11.1704	59.4808	18.7923	16.6825	6.61531	17.5903	14.1794	4.8745	3.27734	2.89764	1.87828	2.66878	1.86291	1.24627	1.57887	1.48726	49.398	96.7749	100.602
C5				Walking 3m on heels	72		838	1	9	m+	39	#838/1/9	8	3.59	28.9284	33.6011	52.5662	9762.5	-0.477352	6.98197	5.41204	-2.34207	83.9322	63.8062	10.6752	10.8666	8.01737	-0.0115625	146.514	89.576	65.4789	33.5891	73.318	37.8955	50.0906	19.0246	12.1939	6.57081	4.89112	4.05588	3.01455	1.99362	2.92624	2.68691	1.83756	1.5948	61.2172	59.2087	74.5253
C5				Standing on 1 leg EO on foam support	15		838	1	8	m+	39	#838/1/8	20	20	2.25779	2.72197	5.6447	94.8206	-0.130532	2.91546	2.41551	-0.0452734	8.6232	3.43531	-0.397102	3.30664	2.23114	-0.0830274	17.2933	8.35902	3.99533	2.3403	2.10817	1.04057	1.64352	0.993385	0.632016	0.308675	0.185826	0.227009	0.161247	0.124114	0.0844207	0.0508067	0.0332034	0.0344826	3.22115	4.07722	8.26922
C5				Standing on 2 legs EC on foam support	6		838	1	7	m+	39	#838/1/7	20	20	1.78834	2.28608	3.92224	102.637	0.0047166	1.4055	0.93827	0.0302148	8.2675	2.62934	0.408707	3.6935	2.82509	-0.0197461	20.4422	6.56895	2.40781	1.95222	1.48531	1.3476	1.8082	1.12485	0.687252	0.407216	0.21421	0.141759	0.0862647	0.0660456	0.0476443	0.0349228	0.0256642	0.0260568	3.66276	2.48687	7.59212
C5				Standing on 2 legs EO on foam support	5		838	1	6	m+	39	#838/1/6	20	20	0.813501	0.997733	1.60809	19.5452	0.252711	1.21304	0.689632	0.000195313	3.97488	1.58375	-1.03138	2.45259	1.7415	-0.143418	8.535	2.67953	1.47634	1.15513	0.529866	0.527475	0.598643	0.525993	0.249226	0.1476	0.117204	0.0860676	0.0727396	0.0570351	0.0275551	0.0268199	0.0341291	0.023934	2.16993	1.63155	1.88174
C5				Walking 8 tandem steps EO	11		838	1	5	m+	39	#838/1/5	11.08	10.08	9.58262	11.6629	27.9051	1324.16	-0.051951	5.86347	4.9809	0.229395	31.8223	16.7253	0.156461	7.06396	4.85473	1.21012	57.8177	35.7922	18.2673	15.1736	14.2245	5.76943	5.90907	3.15105	2.18285	1.25937	1.04541	0.818776	0.633479	0.502091	0.324429	0.233957	0.170428	0.10498	34.0185	24.2342	36.1473
C5				Standing on 1 RIGHT leg EO	39		838	1	4	m+	39	#838/1/4	20	20	1.27409	1.54425	2.6802	30.8908	-0.752546	1.77024	1.23871	-0.096582	4.46777	1.76094	-1.06495	2.53207	2.08945	-0.0616211	9.7268	4.73574	1.43903	0.842727	1.08157	0.668678	0.519528	0.43721	0.279885	0.199371	0.107173	0.127201	0.0923631	0.0609075	0.0601064	0.0413443	0.0388274	0.0285429	2.74189	1.75561	5.1884
C5				Standing on 1 LEFT leg EO	34		838	1	3	m+	39	#838/1/3	20	20	1.47272	1.78021	3.44966	65.4435	0.503347	2.36479	1.71573	0.0120117	8.79629	2.52168	-0.367515	2.6985	1.7465	-0.0320703	10.8731	5.33348	2.11077	1.58969	1.27927	1.33227	1.38326	1.33302	0.590707	0.256969	0.185764	0.148082	0.126209	0.072839	0.0648815	0.0514248	0.0348876	0.0270766	2.58009	3.32715	4.41842
C5				Standing on 2 legs EC	2		838	1	2	m+	39	#838/1/2	20	20	0.530686	0.632954	0.316239	2.40274	-0.114619	0.383312	0.294673	0.00316406	0.959414	0.498711	0.598674	1.74671	1.50856	0.0174609	3.8309	1.92742	0.34817	0.151243	0.134036	0.190984	0.262461	0.201243	0.143346	0.0914252	0.0676562	0.0863233	0.043472	0.0383847	0.0302145	0.0243004	0.0232753	0.0231167	0.962966	0.701996	1.18751
C5				Standing on 2 legs EO	1		838	1	1	m+	39	#838/1/1	20	20	0.397659	0.473115	0.304559	1.64147	0.0328367	0.461895	0.311389	0.0125	0.896914	0.523828	-0.110289	1.50574	1.17249	-0.0497852	2.63961	1.44883	0.258843	0.142217	0.130703	0.132063	0.209831	0.254066	0.098874	0.0814933	0.0613392	0.0592719	0.0386478	0.0349444	0.027624	0.0265964	0.0233337	0.0194856	0.606976	0.534424	0.792764
C6				Walking 8m EO	56		124	1	12	m+	64	#124/1/12	13.51	9.82	20.1984	23.6816	25.9105	5703.28	-0.21491	4.78001	2.99729	-0.115703	66.0451	30.26	5.7153	7.55465	5.00998	-1.31645	140.258	70.0738	18.8609	49.6121	20.5827	14.9298	14.0618	16.3482	13.0487	9.17824	8.36768	8.0224	5.63635	5.84431	4.29597	3.14897	2.35935	2.55929	41.9546	76.262	77.7499
C6				Walking 3m EC	24		124	1	11	m+	64	#124/1/11	14.49	10.3	18.3016	23.2718	79.6954	7754.61	-1.03214	7.21653	6.05549	-1.26174	61.5076	28.7908	7.12429	15.922	8.80264	0.545254	173.188	65.3911	36.3043	27.0514	15.3676	19.0844	11.8631	8.38347	13.7392	10.3366	4.36037	4.47981	3.36034	2.86952	3.0996	1.87043	1.40167	1.28687	59.672	72.4218	67.6579
C6				Walking 3m pitching head	28		124	1	10	m+	64	#124/1/10	8.51	5.1	23.528	28.0001	77.9197	6727.05	2.13914	8.03245	4.86814	0.826406	73.3807	35.5364	3.07481	16.7765	11.8963	1.98877	158.6	81.0038	36.5634	38.2994	22.9612	10.0404	22.512	18.972	16.319	9.57234	9.17157	6.87522	5.65388	4.2609	5.04696	4.33099	5.20271	3.00853	66.7677	81.6321	68.5722
C6				Walking 3m on heels	72		124	1	9	m+	64	#124/1/9	11.88	6.75	26.4453	31.294	74.0869	9948.92	-0.795937	10.3009	8.62399	-0.14543	86.1875	42.8656	8.03119	10.0978	6.9611	-3.87484	183.008	87.8419	46.2218	51.7633	22.5901	19.8548	28.5397	15.5212	11.8004	10.541	8.4745	5.35077	7.4061	4.34127	3.90097	2.59212	3.07145	2.23992	66.6263	51.2269	127.912
C6				Standing on 1 leg EO on foam support	15		124	1	8	m+	64	#124/1/8	6.43	5.02	14.8638	17.297	129.74	2081.54	3.89472	23.9751	18.947	-2.97174	65.5197	47.8143	3.73121	12.8522	6.66125	1.36037	49.8784	27.177	47.3698	22.2547	13.8589	21.2661	13.3641	6.76636	4.83993	1.958	3.41421	1.74413	1.24636	1.31758	0.636637	0.299286	0.387878	0.321414	24.6775	16.682	11.8361
C6				Standing on 2 legs EC on foam support	6		124	1	7	m+	64	#124/1/7	17.23	15.79	7.36783	10.0046	79.938	2028.83	2.099	10.8655	8.04556	-0.341758	30.9644	16.9509	3.95739	12.2509	6.84029	0.842774	92.2376	27.1587	12.653	12.8468	11.1274	6.20119	4.29054	3.56075	3.0195	2.47598	1.28926	0.748804	0.641524	0.427475	0.347611	0.235687	0.23029	0.186251	23.9442	21.8679	24.522
C6				Standing on 2 legs EO on foam support	5		124	1	6	m+	64	#124/1/6	20	20	4.59765	5.62995	31.1505	577.15	-0.17251	8.64926	5.3451	-0.10332	32.6463	12.4278	1.8998	6.33474	3.057	-0.0304688	36.8795	13.2659	13.346	10.7994	4.23014	3.12479	3.68656	2.49164	1.29898	0.991929	0.639794	0.388216	0.367966	0.237482	0.25042	0.140795	0.0904204	0.0796165	14.2624	9.77799	9.1193
C6				Walking 8 tandem steps EO	11		124	1	5	m+	64	#124/1/5	10.46	8.39	19.4598	22.8819	233.754	7127.51	-0.475657	24.0931	17.7772	-0.866758	92.8374	53.1699	7.16025	16.7661	14.5	1.77227	110.237	52.0303	77.3186	40.788	16.4766	15.4088	14.3811	10.6061	6.17752	5.96158	4.14539	3.15543	3.01417	2.13087	1.47584	1.19844	1.36063	1.13253	49.1026	31.0221	25.4573
C6				Standing on 1 RIGHT leg EO	39		124	1	4	m+	64	#124/1/4	11.16	3.52	12.4471	15.0797	71.1905	2156.97	10.1967	20.7513	19.8704	3.04328	58.908	38.1915	-6.00983	9.49704	7.67051	-2.00338	50.8742	27.5438	46.2045	10.5306	15.8601	11.4098	13.7353	11.3092	10.7389	4.19599	2.01246	1.91029	1.58197	0.496824	0.532326	0.544818	0.614253	0.257637	19.9385	6.60403	15.0027
C6				Standing on 1 LEFT leg EO	34		124	1	3	m+	64	#124/1/3	6.3	3.92	18.425	22.6295	126.587	3213.52	-2.20839	30.8713	28.436	1.57393	74.9436	62.1836	2.24709	21.0856	18.7336	3.12916	73.9102	41.7231	61.1093	28.1699	16.7407	15.4016	12.2088	9.18939	5.36056	4.41527	3.82735	2.16177	1.82327	1.01995	1.65651	0.750524	0.338855	0.468905	36.0679	30.9681	15.5172
C6				Standing on 2 legs EC	2		124	1	2	m+	64	#124/1/2	20	20	4.73375	6.69174	18.8046	891.235	0.182397	3.35445	1.77389	0.0137305	22.6896	5.95531	-3.90631	9.51009	5.67196	-0.639551	64.1428	18.8687	6.85074	4.81271	3.20934	2.17541	1.90037	2.69454	1.94567	0.908567	0.865616	0.550004	0.487102	0.440652	0.320907	0.250417	0.1879	0.184403	23.4974	11.3286	22.5333
C6				Standing on 2 legs EO	1		124	1	1	m+	64	#124/1/1	20	20	1.17333	1.36995	2.08646	21.9438	-0.32676	1.73998	1.33382	-0.0163672	3.59559	2.09086	-0.675819	1.95876	1.25352	-0.126094	7.62754	4.01527	2.75095	1.24134	0.931961	0.550762	0.36389	0.334046	0.363782	0.244721	0.231845	0.183452	0.112891	0.0883063	0.0551507	0.0625557	0.045152	0.0389116	4.76395	1.87458	1.78723
C7				Walking 8m EO	56		125	1	12	m+	50	#125/1/12	10.81	6.26	24.6714	28.8398	41.9434	6215.07	0.998177	5.94649	4.3486	1.10025	64.829	35.8512	0.899323	9.96464	6.87421	-4.34342	138.958	86.9311	29.7085	46.7855	16.3817	27.3596	13.083	5.28279	13.5884	9.21255	8.44846	5.98467	4.9814	3.26543	3.40458	2.57043	2.62677	2.29818	53.5337	44.732	132.187
C7				Walking 3m EC	24		125	1	11	m+	50	#125/1/11	6.66	3.29	14.6312	17.0035	43.3637	1645.61	-0.920907	6.88978	5.75486	2.54668	31.6059	23.3768	4.55106	10.7587	6.55661	-3.00051	80.9292	52.7396	23.7672	25.0547	12.5322	9.55668	7.65089	9.12536	1.61989	3.91789	2.61833	2.55817	0.95529	3.49446	2.75828	1.97045	1.58224	1.07654	48.3033	19.2176	38.2121
C7				Walking 3m pitching head	28		125	1	10	m+	50	#125/1/10	8.91	5.29	9.66339	11.271	26.788	1321.53	-1.28257	5.45716	2.93729	0.145352	42.2787	15.9527	3.55237	7.95395	6.52117	-0.0578516	49.592	30.963	14.0664	8.23318	11.2265	5.55461	4.73027	3.58822	2.91967	2.05011	1.1468	0.990403	1.17117	1.06969	0.850273	0.51864	0.417329	0.297517	43.0615	10.3428	13.1948
C7				Walking 3m on heels	72		125	1	9	m+	50	#125/1/9	25	15.47	18.2256	21.5109	259.948	4042.05	3.44482	13.4713	8.92858	-1.69469	51.2202	32.3011	15.2687	30.6799	24.1277	0.177188	121.245	64.3716	35.3746	18.5962	14.212	6.57617	4.74069	2.60703	3.0677	2.33635	1.41671	1.48994	1.35978	0.841168	0.899076	0.800673	0.541074	0.503303	70.4399	30.382	25.3285
C7				Standing on 1 leg EO on foam support	15		125	1	8			#125/1/8	19.06	18.08	7.48373	10.303	184.692	2544.6	7.82394	12.8115	9.84839	0.109453	68.8174	23.6643	10.8914	21.0679	9.22461	0.148906	54.449	21.0073	35.7922	17.6433	10.4378	4.57754	3.14677	1.56133	1.56556	1.55062	1.16359	0.572291	0.395733	0.321284	0.183227	0.219986	0.152404	0.158004	26.4	12.5614	8.58549
C7				Standing on 2 legs EC on foam support	6		125	1	7			#125/1/7	20	20	3.40924	5.8301	66.349	1204.35	0.299853	7.81116	3.79398	-0.149219	31.4848	8.14512	1.44344	13.271	6.77514	0.047832	60.7773	13.0305	10.1353	4.89635	2.95633	3.59741	2.40152	0.791519	1.18254	0.518897	0.328046	0.418791	0.167223	0.168073	0.140405	0.153888	0.078019	0.0779277	25.9262	9.77145	7.97682
C7				Standing on 2 legs EO on foam support	5		125	1	6			#125/1/6	20	20	1.44432	1.79755	5.36046	55.7558	-0.301599	2.34574	1.26792	-0.169785	6.82344	3.79465	-1.27985	4.07993	1.80929	0.0108984	12.4398	4.15106	4.66585	1.28307	0.837638	0.342923	0.375689	0.264309	0.205202	0.193966	0.196536	0.110979	0.0932697	0.139873	0.0760107	0.0579244	0.0459938	0.0370877	5.02385	1.14441	0.977359
C7				Walking 8 tandem steps EO	11		125	1	5			#125/1/5	24.5	24.5	16.2941	20.0213	468.574	10176.7	-2.43375	24.678	18.9724	-0.380215	116.273	43.815	12.8433	26.2032	19.7997	1.41623	121.193	47.4193	70.8635	24.6954	19.4261	13.4782	9.6237	5.66813	5.34049	3.86171	4.5432	2.609	2.15253	1.85129	1.00897	1.13828	0.841774	0.866612	51.2542	37.8629	17.1642
C7				Standing on 1 RIGHT leg EO	39		125	1	4			#125/1/4	20	18.76	7.50366	11.3121	190.817	2343.41	12.8302	30.5143	8.91321	0.133555	86.8054	31.0287	10.2539	17.6913	5.40557	0.243301	48.8742	13.4549	46.1344	11.2845	9.21735	4.06466	2.90496	2.48068	1.13342	0.934731	0.673077	0.535698	0.400334	0.29191	0.270841	0.133657	0.164841	0.0883247	15.216	8.06533	6.40639
C7				Standing on 1 LEFT leg EO	34		125	1	3			#125/1/3	4.75	4.75	9.60987	11.6016	59.8904	1370.65	-8.45923	14.6339	13.7864	-2.03613	46.0606	32.4125	4.40932	8.17567	6.62941	0.692188	46.0456	23.9563	20.5818	14.6757	11.4422	5.69607	6.11836	3.32214	2.29478	2.08949	1.5555	1.22557	0.773822	0.47048	0.586351	0.387768	0.232379	0.148945	16.2027	24.0916	13.2367
C7				Standing on 2 legs EC	2		125	1	2			#125/1/2	20	17.99	0.679215	0.839344	1.01613	5.42524	0.538692	1.33675	1.12036	0.0333203	1.71586	0.91625	-0.862062	1.94284	1.54794	-0.0826172	4.83695	2.6116	0.812744	0.400314	0.239956	0.224388	0.177821	0.163593	0.134072	0.173094	0.0795262	0.0662711	0.0519194	0.0393071	0.030609	0.0327322	0.0368071	0.035208	2.60169	1.28417	1.10233
C7				Standing on 2 legs EO	1		125	1	1			#125/1/1	20	20	0.417473	0.501692	0.476293	2.39078	-0.652341	0.852866	0.585296	-0.0149805	1.48473	0.54125	0.603215	1.13881	0.824798	-0.0293945	2.69418	1.55789	0.563363	0.184814	0.0991234	0.0997544	0.1489	0.153135	0.213007	0.180915	0.0983453	0.0499881	0.0385371	0.0364046	0.0306549	0.0283403	0.0290739	0.0262625	1.701	0.655192	0.525414
C8				Walking 8m EO	56		126	1	12			#126/1/12	12.62	8.3	17.6049	20.2249	35.061	4320.42	2.17025	6.50063	5.10293	0.114453	65.1762	41.8254	-1.39084	8.73322	5.63151	-0.771465	94.9484	54.4635	41.8978	61.0133	13.8173	14.7796	15.6536	13.4602	11.6805	5.63852	5.12799	3.18879	3.2233	1.72108	1.26718	0.878409	0.967805	0.996698	59.1752	34.3385	60.0325
C8				Walking 3m EC	24		126	1	11			#126/1/11	7.96	5.12	15.8218	18.4568	31.7947	2691.09	1.74863	5.04509	3.88331	-0.510371	43.8392	28.6319	-0.392656	9.01599	7.07848	-2.43535	98.7552	56.0309	25.5902	36.4028	16.0607	19.1253	13.2047	9.46611	13.2716	5.69409	4.08936	3.94243	1.73184	2.39055	1.9781	1.7624	1.36833	0.603266	44.1225	25.3661	76.0007
C8				Walking 3m pitching head	28		126	1	10			#126/1/10	7.73	4.16	17.6883	21.1891	26.2222	4253.94	1.24037	4.5215	3.38831	-0.595293	49.0671	29.4924	1.09546	9.7869	6.61817	-0.0629688	126.222	62.4664	19.9604	47.3779	15.2459	18.1492	17.7472	12.5431	10.9774	6.83971	8.44196	3.80356	3.85687	1.87189	2.22235	0.912643	0.744685	0.385881	50.8903	32.6687	52.2467
C8				Walking 3m on heels	72		126	1	9			#126/1/9	16.59	11.47	15.4319	17.6758	123.967	3718.11	3.25086	9.58708	7.28459	0.513438	60.0075	31.5341	10.1548	22.3788	15.1533	-1.38719	92.264	47.1091	34.9433	25.4134	22.0874	28.105	11.2656	9.56809	6.882	4.63075	3.05018	1.78867	1.28481	1.06656	0.811223	0.619737	0.681553	0.504884	55.2614	42.9289	26.9846
C8				Standing on 1 leg EO on foam support	15		126	1	8			#126/1/8	5.99	4.36	16.2365	19.846	118.029	4481.81	8.2972	22.9509	21.6972	3.45395	96.7897	56.3457	3.94349	7.66606	6.04506	1.10359	69.6313	39.0723	64.7258	56.2341	17.0863	11.1956	12.5358	7.44035	4.79704	5.08955	2.39763	1.50701	1.45434	0.604098	0.848545	0.622703	0.522818	0.302472	42.8218	11.1244	20.7307
C8				Standing on 2 legs EC on foam support	6		126	1	7			#126/1/7	8.55	8.55	12.6829	16.0904	151.286	3409.85	-0.502744	16.8913	12.1562	-0.997422	76.2231	32.2039	0.647627	15.9941	12.1315	0.388398	83.4593	44.056	24.9805	24.2075	17.8298	9.54053	7.76922	4.4383	4.81658	1.98832	2.23657	1.76132	1.44006	0.92979	0.530307	0.681815	0.592578	0.409791	42.217	31.8776	26.9879
C8				Standing on 2 legs EO on foam support	5		126	1	6			#126/1/6	20	20	4.53995	5.80482	36.3212	656.149	-0.409729	5.28973	3.86159	0.0698047	23.3524	8.8968	-0.65611	9.75178	7.43174	-0.00746094	37.4948	17.3092	9.42103	8.92	7.34437	4.35601	3.41674	2.0347	2.18527	1.27284	1.02427	0.555881	0.517399	0.289757	0.223616	0.185609	0.146841	0.119144	16.7387	15.1074	11.5505
C8				Walking 8 tandem steps EO	11		126	1	5			#126/1/5	11.11	9.72	21.4864	28.0856	331.627	12095.8	1.04884	21.8587	17.3225	-0.55541	104.685	58.3072	-0.278954	20.5584	12.8291	1.09361	160.387	76.5611	75.2633	29.6739	27.4204	25.8008	9.0593	8.98973	9.072	6.82448	4.38138	3.00622	2.0536	2.38667	2.16624	1.02746	0.989747	0.994698	70.803	43.8499	57.0081
C8				Standing on 1 RIGHT leg EO	39		126	1	4			#126/1/4	4.58	3.52	14.2441	16.7582	61.9697	3183.82	6.02652	12.4877	11.1676	4.17684	73.1584	41.1466	4.00019	8.70707	7.79151	3.00885	58.2783	38.1786	42.8041	60.8177	13.9557	18.2973	7.02738	5.82416	1.38702	2.64815	3.12033	1.21276	1.10875	2.00166	0.404062	0.472597	0.497846	0.219587	13.5697	35.7678	31.2613
C8				Standing on 1 LEFT leg EO	34		126	1	3			#126/1/3	5.48	5.48	10.0912	11.9707	69.5675	1484.95	-0.63996	5.97315	4.78405	0.426973	44.2456	24.5324	8.73118	17.2011	15.6955	2.60168	49.0355	32.0854	36.1605	25.4821	8.81132	9.19807	6.35312	7.73442	5.91535	2.95953	2.55798	3.24285	1.53023	1.05074	0.50138	0.379874	0.42248	0.348466	33.0732	13.892	18.0512
C8				Standing on 2 legs EC	2		126	1	2			#126/1/2	20	20	3.69078	4.74044	4.94718	212.193	-0.232441	1.56142	0.898803	-0.0865234	9.41469	4.41285	1.72511	5.26746	3.42829	0.26877	31.9214	15.1722	5.9322	4.18888	3.25344	1.34417	1.16045	1.09903	1.0666	0.810911	0.640865	0.502735	0.315445	0.265742	0.197518	0.147144	0.144206	0.100057	19.9724	9.52987	6.94688
C8				Standing on 2 legs EO	1		126	1	1			#126/1/1	20	20	1.38135	1.83803	0.905402	30.8233	-0.119983	0.544129	0.43815	0.00939453	3.28695	1.47934	0.78858	2.19064	1.69175	-0.00111328	15.1928	5.53691	2.18495	0.718211	0.826608	0.375701	0.264406	0.312801	0.292626	0.244464	0.164409	0.147667	0.0907634	0.0866802	0.0833821	0.07009	0.0566431	0.0412604	7.54225	4.031	1.93452
[truncated: 175 more columns]
