# Supplementary material for: A comparison of balance control during stance and gait in patients with inflammatory and non-inflammatory polyneuropathy
Source: PLoS One. 2018 Feb 23;13(2):e0191957. doi: 10.1371/journal.pone.0191957 (PMC5824992; doi:10.1371/journal.pone.0191957)
Supplement: S4 Table — (XLSX) [file pone.0191957.s004.xlsx]

## Sheet: LLPL PNP Aarau
Identification	ExternalLink	Complaint	Subject	ExpName	ExpId	ExpTime	SubjectID	VisitId	RecId	Sex	Age	RecID	Duration	Duration Chosen	MVPath	MVRms	TotAngArea	TotVelArea	RoAngMedian	RoAngRange	RoAng90%	RoVelMedian	RoVelRange	RoVel90%	PiAngMedian	PiAngRange	PiAng90%	PiVelMedian	PiVelRange	PiVel90%	RoFreq 1.4	RoFreq 2.5	RoFreq 3.7	RoFreq 4.9	RoFreq 6.1	RoFreq 7.2	RoFreq 8.4	RoFreq 9.6	RoFreq10.7	RoFreq11.9	RoFreq13.1	RoFreq14.3	RoFreq15.4	RoFreq16.8	RoFreq18.2	RoFreq19.3	PiFreq 1.4	PiFreq 2.5	PiFreq 3.7
PNP1				Walking 8m EO	56		127	1	12	m+	74	#127/1/12	13.46	9.41	13.3324	15.6308	24.4482	2547.11	-0.605238	5.07719	3.46903	-0.537266	43.1881	22.9201	3.61486	7.63909	4.61635	3.56613	80.4118	46.9165	23.9038	19.3897	22.3071	11.0605	7.37935	11.256	8.29353	4.83548	4.95872	4.18347	3.28134	2.43877	2.26958	1.77939	1.57457	1.36445	54.6539	34.0561	40.6786
PNP1				Walking 3m EC	24		127	1	11	m+	74	#127/1/11	14.39	9.36	14.7967	17.3002	34.2687	2807.12	2.94666	5.84254	4.67639	-0.543438	49.9655	30.7634	4.89021	8.23275	5.5639	3.08506	78.3191	48.1977	41.8616	15.0318	31.3115	19.1072	11.927	8.99135	9.31773	4.44591	3.50981	2.43208	1.62826	1.88188	1.11669	1.12141	0.802584	0.742499	37.0857	55.4242	34.732
PNP1				Walking 3m pitching head	28		127	1	10	m+	74	#127/1/10	8.58	4.61	16.9417	19.7164	33.8544	3233.03	0.636428	7.1035	5.60124	-0.635703	47.3965	32.3611	3.22992	8.244	5.18728	1.53965	104.381	53.6121	22.8506	24.2164	20.9659	11.9604	11.3125	9.16944	6.53466	3.44681	5.31426	4.45543	3.72618	3.37751	2.4021	1.94924	1.2575	1.43328	72.8548	55.2163	49.8717
PNP1				Walking 3m on heels	72		127	1	9	m+	74	#127/1/9	12.52	6.77	23.6352	27.5289	69.9979	6776.36	-1.56777	9.92996	8.54502	-0.515117	75.0464	43.9386	10.2835	9.71795	6.43083	-0.251211	155.845	76.7618	59.9264	32.1169	22.486	28.4877	22.7912	8.0422	8.7632	5.8552	2.96461	1.82366	1.26487	1.4887	1.63453	1.45395	1.25468	1.0221	63.6344	27.1068	85.218
PNP1				Standing on 1 leg EO on foam support	15		127	1	8	m+	74	#127/1/8	4.36	4.36	12.5824	16.1269	56.6937	2729.26	4.35705	12.5425	11.6228	0.132012	49.3841	25.2262	4.10443	8.17818	7.15931	1.19922	86.6839	46.7571	29.6002	14.5937	9.03652	11.1503	14.3566	5.63069	6.13504	3.33465	1.75942	1.37029	1.10689	0.690324	0.384378	0.28978	0.204458	0.292727	42.8897	33.4479	48.4913
PNP1				Standing on 2 legs EC on foam support	6		127	1	7	m+	74	#127/1/7	20	20	6.66793	8.70789	23.6753	891.378	0.394295	3.92242	2.1365	0.0691016	19.9613	7.61645	1.69433	9.84174	7.24245	0.671133	68.1455	28.3978	9.26073	3.87839	4.85298	4.26619	2.36437	1.94217	2.04234	1.0761	0.729166	0.668552	0.486724	0.351201	0.24567	0.186462	0.140469	0.141686	19.5441	21.1328	29.2124
PNP1				Standing on 2 legs EO on foam support	5		127	1	6	m+	74	#127/1/6	20	20	1.86671	2.24979	2.69566	58.468	-0.214096	1.02741	0.753432	-0.023457	5.40035	2.95727	-1.15778	3.86099	2.65078	0.0521875	14.9638	6.85098	3.05171	2.56125	1.48668	0.919121	0.820183	0.739534	0.640743	0.443195	0.236897	0.235628	0.15611	0.11353	0.0875838	0.0820394	0.0625449	0.0476714	5.92404	4.1996	5.22124
PNP1				Walking 8 tandem steps EO	11		127	1	5	m+	74	#127/1/5	15.2	13.68	16.1039	19.8566	234.588	5530.72	2.89225	16.334	9.6145	-0.620781	59.8088	34.8979	4.0155	24.4076	14.5954	-0.804805	130.507	57.779	47.2545	24.0066	17.8798	12.9825	9.64889	6.33907	6.02731	4.94417	3.74635	3.38718	2.554	2.11863	1.42398	1.10411	0.931642	0.731131	54.5111	44.8551	43.4254
PNP1				Standing on 1 RIGHT leg EO	39		127	1	4	m+	74	#127/1/4	3.56	3.35	9.20416	12.8474	26.5137	2374.86	3.12312	7.56944	6.92461	-0.000117188	65.5806	24.2678	2.13093	5.48749	4.51024	0.223281	69.6932	34.9043	27.8471	7.65148	3.94405	7.60404	5.55394	4.20353	3.28186	2.7546	0.785672	1.35018	0.764287	0.51735	0.287699	0.344812	0.228307	0.166285	38.8392	18.9343	30.9297
PNP1				Standing on 1 LEFT leg EO	34		127	1	3	m+	74	#127/1/3	4.41	4.41	11.8965	15.5206	30.5043	2171.86	-2.76717	7.2753	7.01094	-0.0329297	41.6261	22.2983	0.492753	6.06152	4.34124	1.14027	83.521	46.2845	22.1087	19.0176	11.5025	5.43783	4.70546	2.84024	3.19764	1.70538	1.52617	0.838985	0.49011	0.382315	0.476701	0.248659	0.247834	0.401043	43.2107	40.0964	46.4544
PNP1				Standing on 2 legs EC	2		127	1	2	m+	74	#127/1/2	20	20	1.24181	1.65406	0.833823	10.1883	0.326985	0.518112	0.426246	0.0303125	1.2373	0.5925	0.410696	2.44031	1.70904	0.143945	11.8267	5.23688	0.600511	0.423584	0.341439	0.336699	0.258989	0.240907	0.212299	0.201348	0.166314	0.100673	0.0841035	0.0707559	0.0515254	0.0474283	0.0341765	0.0313386	6.96529	3.58548	1.39474
PNP1				Standing on 2 legs EO	1		127	1	1	m+	74	#127/1/1	20	20	1.18474	1.63412	1.04183	17.1218	0.102149	0.440327	0.29715	-0.0003125	1.99535	0.855391	-1.94437	4.04635	2.95977	-0.0821289	13.8739	4.80883	1.0387	0.569883	0.635124	0.462818	0.269074	0.338111	0.276313	0.148626	0.105185	0.068471	0.110137	0.0597928	0.0572532	0.0525619	0.0424655	0.037869	7.07069	2.61459	2.12046
PNP2		PNP2 nephrotic		Walking 8m EO	56		128	1	12	m+	87	#128/1/12	13.68	7.5	10.7275	12.102	21.988	1546.44	-3.47136	5.68418	4.84663	-0.653926	53.6115	28.9814	4.96852	5.38418	4.09886	0.367832	43.8821	24.4103	35.5295	35.3431	11.5438	10.9822	8.60553	10.7763	6.19209	13.1519	8.37503	6.58781	7.08941	4.5774	3.5868	3.15	2.3792	1.99477	23.0385	15.8224	16.5456
PNP2		PNP2 nephrotic		Walking 3m EC	24		128	1	11	m+	87	#128/1/11	11.48	5.09	9.31924	10.7392	16.684	1206.9	-0.985932	4.48385	3.82718	-0.329258	36.5721	24.0358	3.82033	5.69402	4.66793	1.0623	42.8202	26.9909	26.1612	20.646	17.5949	10.6283	8.23646	7.09994	6.73142	6.70565	2.8181	3.92867	3.94772	3.44741	3.19663	1.90926	0.894367	0.813274	40.1146	20.249	9.64842
PNP2		PNP2 nephrotic		Walking 3m pitching head	28		128	1	10	m+	87	#128/1/10	11.24	6.22	8.65983	9.6527	25.7277	821.51	-0.698658	7.60193	5.86994	-0.228418	34.7243	24.6936	3.64978	5.61984	4.39723	0.188145	35.8421	20.4685	21.9502	15.3569	15.6121	10.8366	5.51405	4.09225	3.3739	3.05262	4.2957	4.60228	4.06511	3.50963	2.19827	1.54007	1.00315	0.826355	24.6897	12.3469	7.45507
PNP2		PNP2 nephrotic		Walking 3m on heels	72		128	1	9	m+	87	#128/1/9	16.46	12.02	10.6905	12.2008	59.2142	2135.44	1.10491	8.37508	5.99044	-0.515859	59.8188	24.6455	5.85029	11.9616	6.66432	1.51684	57.9914	29.4227	27.0977	17.8895	15.0689	10.2545	10.5771	6.90205	5.35138	5.46488	4.14442	4.00986	2.98987	2.72205	2.43671	1.46917	1.14326	0.773646	41.6638	32.9393	11.3893
PNP2		PNP2 nephrotic		Standing on 1 leg EO on foam support	15		128	1	8	m+	87	#128/1/8	3.16	3.16	10.2903	12.0329	21.4549	841.558	0.0780397	6.66511	5.79973	1.11109	45.8694	31.0687	0.779146	5.21799	4.37694	1.52109	32.686	24.1868	42.2544	18.2551	4.85972	3.66425	2.86982	4.74781	2.1203	1.42132	1.12036	2.18297	2.54127	1.91154	0.304095	0.670565	0.689998	0.588613	32.3564	13.7323	11.0597
PNP2		PNP2 nephrotic		Standing on 2 legs EC on foam support	6		128	1	7	m+	87	#128/1/7	5.06	5.06	7.02497	11.0571	18.3848	1709.26	-0.0508986	4.30351	3.89038	-0.541113	29.4011	13.8033	0.283482	6.41366	4.44866	-0.0638867	93.9464	26.9739	10.2823	8.29898	4.57974	1.91113	2.55499	1.60706	1.21291	1.7521	1.21779	0.781973	0.639767	0.72967	0.353823	0.352932	0.358554	0.121484	12.4808	8.44166	4.50809
PNP2		PNP2 nephrotic		Standing on 2 legs EO on foam support	5		128	1	6	m+	87	#128/1/6	20	20	0.868271	1.03213	1.78371	14.7625	0.988569	2.48348	1.65271	0.0853906	3.83301	1.57203	-0.265519	1.08552	0.881796	0.0149609	6.75406	2.94184	1.53646	1.0713	0.693707	0.706855	0.388361	0.458551	0.392284	0.608543	0.500057	0.274808	0.237919	0.175532	0.154845	0.124412	0.0975082	0.0861253	3.49664	1.85505	1.74056
PNP2		PNP2 nephrotic		Walking 8 tandem steps EO	11		128	1	5	m+	87	#128/1/5	14.4	13.37	10.1614	11.6696	49.0115	1673.54	-0.740786	8.40828	6.1352	-0.101836	42.462	24.4476	3.53803	8.57816	6.7482	0.491406	54.0722	31.3898	33.04	17.9734	14.2441	9.74776	6.92569	5.50658	2.65271	2.50393	2.90562	1.90846	1.92478	1.33002	0.878864	0.739552	0.640719	0.655984	44.7363	17.7313	10.6375
PNP2		PNP2 nephrotic		Standing on 1 RIGHT leg EO	39		128	1	4	m+	87	#128/1/4	1.74	1.74	5.11416	5.65604	3.16554	176.527	-0.56508	3.10388	2.8907	0.114199	18.2464	16.1957	0.0327941	2.21813	2.02073	0.829922	12.9832	8.03832	14.3934	18.8583	3.84399	10.3316	4.64352	1.31895	1.85424	1.35729	0.995591	1.04298	0.34198	0.340001	1.02373	0.312652	0.536723	0.289518	11.2382	6.71038	3.70813
PNP2		PNP2 nephrotic		Standing on 1 LEFT leg EO	34		128	1	3	m+	87	#128/1/3	2.76	2.76	4.94951	5.77531	6.29047	251.062	0.067824	3.71864	3.20526	-0.509785	20.9407	16.5556	-2.06015	2.70348	2.19142	-1.43133	18.652	9.05164	16.226	6.07432	14.5054	22.8716	6.07976	1.65927	0.389312	0.852659	0.666554	0.363135	0.481966	0.522395	0.391229	0.314051	0.273485	0.188634	10.9087	5.85402	4.42145
PNP2		PNP2 nephrotic		Standing on 2 legs EC	2		128	1	2	m+	87	#128/1/2	20	20	0.7958	0.993628	0.637956	8.19863	-0.0120938	0.534838	0.38893	0.00638672	2.15641	1.00711	0.47186	1.91476	1.40084	0.0637305	6.92926	3.13074	1.51086	0.609241	0.474359	0.378223	0.210131	0.208358	0.257087	0.321129	0.395457	0.207175	0.177452	0.117731	0.114222	0.0825249	0.0689165	0.0699128	4.52242	1.3609	0.934373
PNP2		PNP2 nephrotic		Standing on 2 legs EO	1		128	1	1	m+	87	#128/1/1	20	20	0.45828	0.550692	0.308075	2.67596	0.0265848	0.300265	0.209777	0.00953125	1.05676	0.625586	0.851471	1.54944	1.25335	0.0396289	3.30461	1.64539	0.526343	0.396477	0.254094	0.22926	0.175807	0.187701	0.271466	0.352317	0.230716	0.13811	0.124806	0.100617	0.0608446	0.0583299	0.0580658	0.0498956	1.66535	1.02468	0.656887
PNP3		PNP idiopathic		Standing on 1 leg EO on foam support	15		129	1	8	m+	74	#129/1/8	1.29	1.29	26.6398	30.3871	62.5978	4229.99	-7.93041	11.2895	9.49109	-7.1934	67.9394	58.6802	4.36874	9.61437	9.29764	-0.0669531	104.688	82.6834	35.0184	30.0996	5.7777	4.06505	1.85136	3.19366	6.27186	4.52537	1.48259	0.831691	0.317236	0.393389	0.243079	0.341877	0.295275	0.450113	39.8363	49.0253	43.015
PNP3		PNP idiopathic		Standing on 2 legs EC on foam support	6		129	1	7	m+	74	#129/1/7	20	20	3.50084	4.32607	8.75027	142.899	-0.284409	2.78177	1.99707	-0.112168	7.58633	3.19242	-1.34095	4.90043	3.35226	0.0275977	27.2852	13.7874	4.61385	2.27489	0.933647	1.26839	0.737998	0.566906	0.611288	0.450386	0.597564	0.251073	0.216039	0.155319	0.182101	0.109339	0.0772192	0.0771709	14.8784	12.1501	12.0482
PNP3		PNP idiopathic		Standing on 2 legs EO on foam support	5		129	1	6	m+	74	#129/1/6	20	20	2.62626	3.13176	5.87833	116.679	-0.0320889	2.61332	1.78594	0.182949	8.29414	4.1309	-1.11496	3.15827	2.14571	-0.207227	19.888	9.24168	4.47603	3.5052	1.0495	1.82591	1.16475	0.707093	0.422371	0.413017	0.399839	0.306927	0.226803	0.223012	0.17296	0.102753	0.0876642	0.0680097	8.06045	6.02701	4.48724
PNP3		PNP idiopathic		Walking 8 tandem steps EO	11		129	1	5	m+	74	#129/1/5	14.12	14.12	13.1184	15.6853	128.769	3123.98	-0.167268	10.6074	8.82613	-0.13791	50.7403	23.3744	3.29076	17.352	10.7624	1.76803	88.5127	47.9133	30.5026	22.874	11.1261	9.99203	7.02784	5.08342	6.19247	3.8744	3.13519	2.62185	1.84043	1.64095	1.03626	1.16964	0.843159	0.728249	48.6029	31.0356	36.1687
PNP3		PNP idiopathic		Standing on 1 RIGHT leg EO	39		129	1	4	m+	74	#129/1/4	2.21	2.21	26.5324	33.8193	80.4571	10726.8	1.45344	9.82861	9.29852	-4.10094	96.3424	70.8517	3.83822	11.7029	10.0544	-3.54277	162.837	85.2426	60.9438	37.4921	22.645	19.2256	19.102	11.0111	9.98072	7.97692	3.36741	4.45038	3.49746	2.49844	1.7221	2.73754	1.26112	1.01702	9.61541	55.8916	98.1247
PNP3		PNP idiopathic		Standing on 1 LEFT leg EO	34		129	1	3	m+	74	#129/1/3	2.71	2.71	15.215	18.0198	49.6651	2582.85	2.64775	7.78527	7.35654	-0.172227	69.8001	51.8143	3.6689	11.4593	10.4438	3.2241	55.8436	35.2787	33.3088	51.6213	31.5242	21.9651	15.1772	7.89706	1.66848	2.44253	2.04762	1.11959	0.516851	1.07107	0.516442	0.577864	0.213279	0.392824	41.0803	12.4203	19.2215
PNP3		PNP idiopathic		Standing on 2 legs EC	2		129	1	2	m+	74	#129/1/2	20	20	1.19292	1.45319	1.41549	10.9148	0.000567969	0.756483	0.511736	-0.00568359	2.40371	1.09535	0.977917	3.62111	2.49182	0.12418	7.65746	4.69109	1.40982	0.730311	0.4022	0.323874	0.276446	0.185974	0.220986	0.184445	0.196696	0.110833	0.0822058	0.0691245	0.0620719	0.0522015	0.0380292	0.0409289	3.01212	2.02701	1.98982
PNP3		PNP idiopathic		Standing on 2 legs EO	1		129	1	1	m+	74	#129/1/1	20	20	0.807818	1.03373	0.773739	8.35581	-0.0426959	0.454945	0.368709	-0.00896484	1.63852	0.770039	0.889644	2.87285	2.36697	0.103105	7.8884	3.08246	0.932598	0.834263	0.330586	0.27824	0.32839	0.277629	0.281368	0.160322	0.21882	0.137572	0.0787248	0.0718045	0.0486515	0.0431171	0.0290318	0.0313367	2.58738	3.10653	1.38772
PNP4				Walking 8m EO	56		134	1	12	m+	69	#134/1/12	6.58	6.41	18.0706	21.1267	22.3179	3632.79	-0.742963	3.32173	2.05917	-0.459375	58.1525	28.274	-3.32902	9.93931	7.22395	0.0539844	100.51	64.2599	16.2209	42.2688	14.2742	31.4427	15.1095	6.14309	18.8002	4.69283	3.90948	4.00929	3.1319	2.34294	2.80165	1.7624	1.50467	1.65793	38.8221	24.34	103.448
PNP4				Walking 3m EC	24		134	1	11	m+	69	#134/1/11	3.42	3.12	16.0563	18.6911	14.8825	2944.13	-0.922363	4.32141	3.99973	-0.768887	43.0166	27.327	1.42365	5.36132	4.06533	-2.2223	92.0719	53.4662	24.3416	23.0871	16.9386	15.0718	6.41069	7.30255	10.0419	5.54811	6.68273	7.5581	2.722	2.35333	3.74438	2.75251	2.83334	1.6797	22.2751	31.6436	55.3365
PNP4				Walking 3m pitching head	28		134	1	10	m+	69	#134/1/10	4.13	3.5	13.184	15.9237	18.4195	1816.49	0.417315	3.7778	3.33819	-0.400293	32.5887	23.2612	2.20366	6.38721	5.8489	-0.736816	83.447	46.7476	19.1631	15.4121	8.25777	13.063	9.38384	10.0835	5.6002	7.23261	5.9005	4.12574	3.24956	3.00535	1.04437	1.32406	0.859176	1.16124	54.4146	29.1639	39.083
PNP4				Walking 3m on heels	2048		134	1	9	m+	69	#134/1/9	5.87	5.87	23.5278	26.6142	31.5013	5475.59	0.194016	4.84412	3.98466	-0.432227	60.9936	40.125	-0.697359	8.75025	7.06182	2.11605	122.008	73.2553	39.9863	33.5552	17.6789	36.9984	18.8428	28.2309	14.3023	9.81302	6.82171	7.07946	4.35246	5.06816	2.17887	2.6602	1.74086	1.52829	45.2983	72.7063	55.2676
PNP4				Standing on 1 leg EO on foam support	15		134	1	8	m+	69	#134/1/8	9.61	9.61	11.2636	15.0258	449.346	2342.65	1.31132	32.5638	27.2492	0.636953	75.5163	42.3356	5.14603	26.5496	16.2421	1.8202	62.9393	24.5688	33.6474	13.5827	8.76552	5.97983	4.26569	2.51591	2.397	1.78933	1.5404	0.857911	0.702985	0.451469	0.383732	0.275238	0.200358	0.158863	13.557	9.14734	4.9136
PNP4				Standing on 2 legs EC on foam support	6		134	1	7	m+	69	#134/1/7	20	20	3.31109	3.87741	17.216	190.226	2.39445	4.26564	2.30056	-0.0208398	12.3256	6.65215	1.1925	6.7753	4.07797	0.292852	20.4768	10.7913	6.20505	4.09454	2.75131	1.90426	2.39646	1.84659	1.31932	0.730484	0.560184	0.484631	0.267801	0.146015	0.124367	0.0892152	0.083317	0.0673049	9.62716	5.93448	6.93639
PNP4				Standing on 2 legs EO on foam support	5		134	1	6	m+	69	#134/1/6	20	20	1.77256	2.06536	3.81564	55.2091	0.258041	2.34924	1.54868	-0.0701758	7.4618	4.1459	0.136936	3.84378	2.70056	0.0304883	11.3379	5.48481	4.59176	3.02735	1.20307	0.972111	0.96254	0.869376	0.47465	0.240263	0.245204	0.164355	0.124095	0.0795709	0.0635467	0.0649011	0.0463628	0.0402488	5.90305	4.74696	2.67121
PNP4				Walking 8 tandem steps EO	11		134	1	5	m+	69	#134/1/5	13.66	13.66	12.078	15.0036	193.456	4984.46	-0.0549649	17.4532	13.3791	-1.34227	111.327	35.7469	0.476774	15.7716	11.715	0.248926	69.5816	30.9652	48.4248	24.7504	19.2384	15.1985	9.01155	5.949	5.75357	4.37549	4.34267	3.57165	1.99757	1.63509	1.09642	0.571506	0.503475	0.361776	33.6727	24.8993	24.7471
PNP4				Standing on 1 RIGHT leg EO	39		134	1	4	m+	69	#134/1/4	3.55	3.55	11.596	17.9505	116.945	3113.6	0.445334	14.923	13.646	-0.159102	56.813	38.9904	-0.521755	19.5234	18.5364	0.684102	86.5279	46.6362	22.7143	4.81831	3.13752	1.83888	1.33783	1.5845	1.55214	2.02419	0.877799	0.540545	0.299142	0.360996	0.16617	0.104996	0.13789	0.0483005	15.6188	5.75477	5.97687
PNP4				Standing on 1 LEFT leg EO	34		134	1	3	m+	69	#134/1/3	20	20	5.08368	6.35908	103.887	608.406	-0.926525	11.5149	8.21285	-0.259355	35.5882	18.7168	8.72779	15.8541	13.06	0.454727	23.2404	10.9529	15.2286	12.4808	5.3922	6.58778	3.26194	2.23073	2.05794	1.45357	1.41697	0.606017	0.530198	0.337944	0.347157	0.178272	0.164571	0.132086	8.0501	8.52322	3.52418
PNP4				Standing on 2 legs EC	2		134	1	2	m+	69	#134/1/2	20	20	0.72381	0.841288	0.791498	8.29982	0.00723613	0.869802	0.591469	-0.0396484	2.54887	1.31762	-0.0348068	1.39498	1.06771	0.0197852	4.38106	2.45441	1.53135	0.58723	0.484064	0.336193	0.410522	0.410244	0.269022	0.251873	0.230338	0.141844	0.0745494	0.0709865	0.0515727	0.0449115	0.0377558	0.0395406	2.84877	1.11768	1.09135
PNP4				Standing on 2 legs EO	1		134	1	1	m+	69	#134/1/1	20	20	0.702482	0.859088	1.29344	14.0042	-0.0811387	0.764754	0.583608	0.0504102	3.45043	1.42113	0.985627	2.31833	1.89902	0.0573438	6.16586	2.2477	1.77304	0.658889	0.345411	0.329289	0.37358	0.41513	0.310517	0.193626	0.159587	0.167632	0.0974589	0.0867671	0.039152	0.0426222	0.036133	0.0395252	2.9463	1.10482	0.878269
PNP5				Walking 8m EO	56		135	1	12	m+	49	#135/1/12	6.36	6.09	18.2121	21.0531	30.2109	3604.16	1.62668	3.87361	3.10245	0.73582	59.2384	26.5934	-5.71168	12.0242	7.09018	-1.51012	96.7763	64.6866	18.7495	48.9642	8.75217	13.2925	16.9454	7.99536	12.1344	6.30192	7.07048	4.02028	4.4888	3.56815	3.60473	3.26089	2.85657	2.01416	78.3613	27.4655	75.6303
PNP5				Walking 3m EC	24		135	1	11	m+	49	#135/1/11	2.72	2.72	11.1746	12.9745	9.1503	1213.06	1.00323	2.42737	2.09022	-0.258262	38.6702	19.396	-2.75113	5.20975	4.31267	1.9052	48.0305	37.5559	8.34745	28.349	14.7741	2.91819	7.17182	13.3399	5.45281	6.21999	8.07388	5.50528	1.56286	1.14626	1.86638	0.978744	0.595328	0.834688	45.1125	29.6605	31.922
PNP5				Walking 3m pitching head	28		135	1	10	m+	49	#135/1/10	3.46	3.46	9.60439	10.8541	8.78972	958.076	-0.2135	3.89145	3.09226	0.944277	34.0583	21.9309	-1.96721	4.36392	3.59762	-0.00474609	44.4469	29.1777	21.8729	26.847	21.3605	9.84681	12.0798	9.14417	9.75403	2.95671	2.44899	3.4316	2.67811	1.79906	1.05809	0.802309	0.461078	0.1588	22.4412	23.7836	25.1899
PNP5				Walking 3m on heels	2048		135	1	9	m+	49	#135/1/9	3.48	3.48	21.2661	24.6511	14.1405	4047.7	-0.163125	3.39573	2.63026	-0.765508	51.4299	32.7498	-0.798997	5.90894	4.52076	-5.13512	114.38	71.775	30.1537	17.624	31.8696	19.8359	16.0939	21.2418	11.8139	5.92803	4.49815	6.90475	2.29432	4.53037	2.42517	1.87602	1.51732	0.503421	20.3197	71.8091	49.1114
PNP5				Standing on 1 leg EO on foam support	15		135	1	8	m+	49	#135/1/8	20	20	6.6875	9.28792	98.3384	1489.94	0.553338	20.1029	14.2552	-0.0152344	66.2731	23.1219	1.55031	12.0533	9.16128	0.108242	42.1436	14.0602	26.5451	10.9984	9.72489	10.0507	11.7126	4.43718	4.42401	4.08988	2.85132	2.57628	1.07229	0.712669	0.529444	0.464242	0.388443	0.327959	17.2755	6.77966	8.25933
PNP5				Standing on 2 legs EC on foam support	6		135	1	7	m+	49	#135/1/7	20	20	0.926759	1.08365	2.45143	22.7262	0.447149	1.35413	0.920207	0.0643359	5.7975	2.28641	0.667899	2.67228	1.81907	0.0944141	5.00301	2.7252	1.98494	1.10686	0.832816	0.953329	0.802036	0.786229	0.775719	0.445106	0.36058	0.222176	0.220113	0.176218	0.0939132	0.0713499	0.0473424	0.0436917	2.11991	0.779232	1.00711
PNP5				Standing on 2 legs EO on foam support	5		135	1	6	m+	49	#135/1/6	20	20	0.61758	0.719382	0.958192	7.7103	0.426483	1.04619	0.835377	-0.00400391	2.78719	1.34566	-0.799377	1.63421	1.26308	-0.0265625	3.71207	1.96816	1.5436	0.786113	0.577407	0.484893	0.50956	0.523682	0.404994	0.228753	0.213135	0.131123	0.124365	0.106826	0.0587055	0.0489153	0.0368641	0.0396742	1.66451	0.814828	0.912949
PNP5				Walking 8 tandem steps EO	11		135	1	5	m+	49	#135/1/5	13.28	13.28	6.87986	7.90347	43.7539	626.012	-1.2488	5.62445	4.38078	-0.917188	22.4183	13.3195	-0.463211	10.4739	5.75342	-1.55262	45.5365	20.3738	20.3011	6.82828	6.30773	3.44875	3.51908	3.16294	2.81373	1.50027	1.58493	0.954976	0.576538	0.463682	0.423873	0.261455	0.183616	0.187182	23.0598	7.98628	5.99688
PNP5				Standing on 1 RIGHT leg EO	39		135	1	4	m+	49	#135/1/4	20	20	1.46051	1.72524	3.61223	54.4041	1.41935	3.17486	2.18084	0.0358398	10.0754	4.68805	1.1661	1.92153	1.03355	0.00929688	7.88356	3.35957	4.55148	2.76257	1.4423	2.4276	5.59593	1.3047	1.10598	0.514577	0.637033	0.57919	0.334737	0.264216	0.143495	0.128147	0.122789	0.101987	3.19405	1.54694	1.40847
PNP5				Standing on 1 LEFT leg EO	34		135	1	3	m+	49	#135/1/3	20	20	1.92253	2.34908	6.50396	97.8827	-1.36998	2.54997	1.69955	-0.117324	10.1434	4.86207	-0.806986	3.84038	2.77177	-0.0943164	14.6104	6.13301	5.96796	3.53128	2.4655	1.95587	1.90417	1.37642	1.02562	1.06929	0.680947	0.555063	0.433831	0.25156	0.227936	0.152849	0.12506	0.101745	4.671	2.71756	4.02631
PNP5				Standing on 2 legs EC	2		135	1	2	m+	49	#135/1/2	20	20	0.4558	0.544415	0.474086	2.20636	0.113347	0.497364	0.337812	0.0124463	1.13915	0.50334	-0.502867	1.82896	1.38427	-0.00400391	3.38658	1.7429	0.468801	0.191622	0.152901	0.2003	0.145245	0.138265	0.103616	0.0647688	0.0628974	0.0572086	0.0479058	0.0330102	0.0323346	0.0233157	0.0212933	0.0187111	1.28067	0.691288	0.541964
PNP5				Standing on 2 legs EO	1		135	1	1	m+	49	#135/1/1	20	20	0.323122	0.37395	0.317116	1.30832	0.210943	0.408752	0.360086	0.0124805	0.926602	0.511914	0.421412	1.20561	0.999095	0.0447266	1.9127	1.09195	0.662379	0.222147	0.158117	0.162264	0.129411	0.112267	0.0953286	0.0756848	0.0788071	0.0541069	0.0531549	0.0418957	0.0350438	0.0219413	0.0291492	0.0306725	1.08384	0.730038	0.412315
PNP6				Walking 8m EO	56		136	1	12	m+	50	#136/1/12	9.09	7.83	9.72081	11.2448	16.499	1279.91	-1.76132	4.65642	3.92004	-1.19785	42.8481	30.2626	0.560543	5.16634	3.97604	0.309961	38.0579	22.908	21.6174	49.5658	14.446	7.91127	6.52865	7.18268	6.87569	4.26231	3.39823	1.87795	1.29011	1.31087	1.25939	1.01933	1.00535	0.651639	35.2439	10.5394	11.4807
PNP6				Walking 3m EC	24		136	1	11	m+	50	#136/1/11	6.21	4.36	9.57532	10.6738	18.1595	880.191	1.40248	4.71282	3.83289	-0.890899	36.342	27.0498	3.52189	5.80241	4.80902	0.86457	37.1176	22.0003	18.1727	25.6707	11.6881	7.20901	7.00036	6.30989	2.59623	3.23561	2.31745	2.06034	1.45189	0.876969	0.581759	0.713937	0.310623	0.423907	23.8988	12.9424	8.6328
PNP6				Walking 3m pitching head	28		136	1	10	m+	50	#136/1/10	6.76	5.53	9.77834	10.8753	29.3778	928.18	1.67224	5.1682	4.40922	-0.224219	33.012	24.9852	-0.719677	7.98531	6.83693	2.1184	39.5703	25.9405	28.1772	16.2242	14.6296	5.78366	4.63791	6.65902	3.64318	2.10362	1.78034	1.2437	0.811979	1.02705	0.475866	0.402757	0.263477	0.322978	32.9625	7.06982	8.20566
PNP6				Walking 3m on heels	72		136	1	9	m+	50	#136/1/9	15.7	12.78	13.9946	15.4683	106.603	2104.12	0.0859098	11.2397	7.14099	-0.396289	48.1337	31.7698	-0.366394	16.0041	7.72036	-1.45775	54.7715	39.1144	31.06	33.82	14.2532	6.8276	6.48933	6.11752	4.77306	3.09276	2.26276	1.41055	0.925781	0.611283	0.597362	0.400816	0.543525	0.362218	63.3382	22.3803	9.52845
PNP6				Standing on 1 leg EO on foam support	15		136	1	8	m-	50	#136/1/8	18.77	18.77	5.22275	6.51811	44.9245	750.305	1.19576	17.4558	8.31454	-0.726602	39.3052	18.0247	0.094884	7.75116	2.82371	0.334336	27.126	10.4783	25.3779	9.56865	7.69185	8.6513	4.75131	2.9404	2.76516	1.56228	1.40853	0.996242	0.725028	0.634361	0.392095	0.332333	0.23233	0.192278	14.4645	8.82784	5.48753
PNP6				Standing on 2 legs EC on foam support	6		136	1	7	m+	50	#136/1/7	20	20	2.24036	2.78812	7.23042	134.188	-0.104901	2.44975	2.02679	0.0655274	10.4484	4.11914	1.9899	4.79576	2.6859	0.127129	17.2816	8.29856	2.69705	3.38286	3.41158	2.11538	1.75413	1.9354	1.56206	1.00824	0.763455	0.846369	0.515084	0.310083	0.222351	0.1562	0.14223	0.107014	8.50953	6.76711	5.70032
PNP6				Standing on 2 legs EO on foam support	5		136	1	6	m+	50	#136/1/6	20	20	0.696551	0.832726	2.76732	10.6984	0.0230285	2.01602	1.71834	-0.0581055	3.49352	1.25527	-1.20395	2.32604	2.01637	-0.0565039	4.83277	2.36473	1.14776	0.497213	0.499621	0.345491	0.496938	0.504243	0.496834	0.340088	0.261258	0.245318	0.138346	0.118637	0.0704756	0.0775646	0.0777199	0.055538	3.35226	1.83674	1.23606
PNP6				Walking 8 tandem steps EO	11		136	1	5	m+	50	#136/1/5	9.42	9.42	8.84651	10.0092	54.3225	988.737	0.808022	9.63774	6.15715	0.20002	44.1183	22.8438	-1.86877	9.9632	7.24832	-1.60666	36.5358	22.2535	34.7956	15.1315	7.59744	8.37039	5.56897	4.79096	2.44983	2.37461	1.38454	1.0083	0.814188	0.63404	0.344564	0.520644	0.383419	0.197363	26.2408	18.0705	5.61549
PNP6				Standing on 1 RIGHT leg EO	39		136	1	4	m-	50	#136/1/4	2.28	2.28	6.60534	8.22032	8.79002	391.527	2.87335	5.35085	5.20364	1.03232	33.3449	22.87	1.48485	3.63912	3.48248	1.48297	23.04	17.0007	23.9959	16.6849	7.43253	6.74954	4.45358	1.88005	1.83887	1.43887	0.33722	0.491723	1.08587	0.667679	0.539183	0.20658	0.192253	0.177589	26.3033	8.40659	3.23329
PNP6				Standing on 1 LEFT leg EO	34		136	1	3	m-	50	#136/1/3	2.18	2.18	5.40562	7.14508	3.75622	230.951	-2.40246	5.26849	4.83795	0.473926	27.012	24.8214	-1.7245	3.17328	3.08329	-0.614492	15.2886	11.824	32.5921	8.08269	4.64421	7.74564	4.24394	1.48137	3.34257	1.29994	1.4276	1.49656	0.27251	0.472605	0.329506	0.191631	0.308039	0.175313	11.7719	5.91207	3.09012
PNP6				Standing on 2 legs EC	2		136	1	2	m+	50	#136/1/2	20	20	0.856581	1.06	1.39825	8.01603	-0.244342	0.930171	0.669244	-0.00921875	1.99906	1.05586	-0.112665	2.86335	2.40923	0.0223047	6.14676	3.38379	1.18437	0.526961	0.420889	0.314855	0.351558	0.296827	0.347531	0.319021	0.33819	0.204181	0.149183	0.112701	0.0774092	0.0696048	0.0524875	0.0594865	3.91664	2.22607	0.987017
PNP6				Standing on 2 legs EO	1		136	1	1	m+	50	#136/1/1	20	20	0.357494	0.426599	0.51514	2.29268	0.263781	0.639466	0.36437	0.00806641	1.13078	0.537266	0.0911164	1.56863	1.2853	0.0603125	2.51941	1.30172	0.556778	0.179142	0.17617	0.129648	0.163735	0.207961	0.174605	0.307708	0.171562	0.129327	0.0910332	0.0499233	0.048652	0.0448193	0.0401122	0.0470715	1.58578	0.737622	0.674768
PNP7				Walking 8m EO	56		138	1	12	m+	78	#138/1/12	10.33	8.45	8.43677	9.56409	11.368	1008.22	-0.149786	3.51101	2.86229	-0.393672	34.8686	24.5447	-1.62978	4.66385	2.48321	-0.408242	42.2863	21.3764	22.5852	28.7888	7.71754	12.5438	7.76192	5.90342	5.50885	4.49902	3.4459	3.49418	2.75094	1.28848	1.76559	1.05359	0.868118	0.691372	18.2119	22.3252	15.0264
PNP7				Walking 3m EC	24		138	1	11	m+	78	#138/1/11	7	5.44	6.74435	7.75261	6.47479	639.749	1.39703	2.66171	1.98948	-0.768223	23.2796	13.4041	-1.3631	3.00945	2.45336	0.931328	40.4572	21.0988	15.491	19.325	8.28263	7.52223	8.56789	6.2472	3.49837	3.48639	3.07809	3.27114	1.80006	1.27643	1.44267	0.928483	0.695868	0.421193	16.1754	14.3785	11.0819
PNP7				Walking 3m pitching head	28		138	1	10	m+	78	#138/1/10	6.9	4.72	8.39269	9.90308	9.03372	967.956	0.406776	4.09317	3.31879	0.0137891	24.4396	18.2591	3.62019	4.53757	2.83747	-0.886113	53.1793	28.6339	13.6836	16.1615	8.64437	5.05268	4.02848	5.21918	4.57356	4.285	2.16494	3.34041	2.07735	1.59274	1.11124	1.17671	1.21467	0.904182	26.052	17.0038	16.7502
PNP7				Walking 3m on heels	72		138	1	9	m+	78	#138/1/9	10.46	9.16	20.1249	24.1942	99.8256	3046.97	3.02223	10.1951	7.66811	-2.4908	60.3249	41.6998	-11.2561	17.1084	11.3167	-0.338398	98.2812	70.0277	54.0972	26.1762	17.6374	12.9788	8.7765	6.68086	5.34218	3.14854	2.71595	2.48816	2.37612	2.51201	2.00276	1.26353	1.01918	0.924739	110.751	29.1337	13.2995
PNP7				Standing on 1 leg EO on foam support	15		138	1	8	m-	78	#138/1/8	4.68	4.68	14.6713	17.3446	62.3653	1145.62	-8.17719	23.3546	20.7467	-4.75875	70.3396	57.0303	1.3467	4.96862	4.30414	-0.112285	19.1875	13.8141	114.077	21.4225	10.7864	6.79941	5.89278	2.69861	2.3256	3.02709	2.11293	0.589923	0.927984	0.615551	0.683905	0.612792	0.484743	0.227772	20.8075	9.74686	7.75416
PNP7				Standing on 2 legs EC on foam support	6		138	1	7	m+	78	#138/1/7	20	20	1.13777	1.31841	2.52103	20.3986	-0.818131	1.44376	1.09018	-0.0704297	3.61234	2.00918	1.44833	2.86574	1.98718	0.048125	8.49379	3.74043	1.34556	0.716568	0.543182	0.638096	0.48337	0.519979	0.566314	0.52676	0.382312	0.301095	0.228565	0.144522	0.143633	0.0900056	0.0785729	0.0850439	2.61355	2.23186	2.32884
PNP7				Standing on 2 legs EO on foam support	5		138	1	6	m+	78	#138/1/6	20	20	0.894979	1.1015	2.17497	15.4418	-0.207012	1.47614	1.11943	-0.00765625	2.97395	1.4907	-1.28646	2.50852	1.73216	-0.0741602	7.8291	3.15086	1.36717	0.562412	0.510358	0.472396	0.350198	0.393806	0.287549	0.27648	0.222266	0.214102	0.130912	0.120595	0.0868617	0.0601384	0.0696766	0.0626946	3.31389	2.73935	2.28828
PNP7				Walking 8 tandem steps EO	11		138	1	5	m+	78	#138/1/5	15.01	15.01	14.4318	16.638	304.431	3483	2.51971	22.4659	16.5302	-0.35	67.9129	40.4263	-1.36039	18.1768	13.9416	0.0915234	71.5657	38.0046	56.3592	23.6902	13.1614	7.10824	3.86652	3.62712	2.32969	2.25361	1.9842	1.63022	1.14201	0.842029	0.63173	0.581721	0.419451	0.440564	42.0438	19.5795	10.2201
PNP7				Standing on 1 RIGHT leg EO	39		138	1	4	m-	78	#138/1/4	2.21	2.21	12.533	13.968	16.1266	718.037	5.70613	11.8101	11.033	2.48621	46.157	38.5739	0.918486	2.61981	1.95328	-0.983359	23.2199	14.3623	40.9415	17.3897	7.81058	5.98783	8.22915	6.45981	8.28136	5.47605	1.03464	2.33688	1.30368	2.04124	1.78524	1.2268	1.70314	1.16916	19.4765	8.48145	3.20288
PNP7				Standing on 1 LEFT leg EO	34		138	1	3	m-	78	#138/1/3	6.66	6.66	8.02495	10.3116	62.6142	1150.83	2.76795	19.4868	17.058	1.77869	40.3133	26.6523	2.47997	16.0109	13.5032	1.16088	57.1802	20.0899	20.5866	11.8236	8.3301	4.75697	4.3296	2.60958	1.1146	0.998527	0.707241	0.567443	0.453843	0.336897	0.315521	0.269185	0.193715	0.1897	9.74461	9.34083	8.49433
PNP7				Standing on 2 legs EC	2		138	1	2	m+	78	#138/1/2	20	20	0.58516	0.690326	0.431343	3.63905	0.207965	0.6329	0.483304	0.0126758	1.31668	0.742305	0.209671	1.09003	0.805123	0.00242188	3.88703	2.16355	0.701148	0.359318	0.252575	0.200712	0.211203	0.227761	0.199731	0.211288	0.265134	0.24733	0.132221	0.0954645	0.0770331	0.0602479	0.0538231	0.0574514	1.63537	1.07707	0.786613
PNP7				Standing on 2 legs EO	1		138	1	1	m+	78	#138/1/1	20	20	0.495283	0.593691	0.721989	3.86042	0.234413	0.700681	0.576605	0.0143359	1.4057	0.665938	-0.569248	1.56955	1.19708	0.0171875	3.87961	1.80176	0.686067	0.40323	0.274338	0.243037	0.264956	0.214977	0.243554	0.181397	0.214376	0.17154	0.0941109	0.087256	0.0776643	0.0696066	0.056136	0.0413026	1.69907	1.29496	1.00778
PNP8				Walking 8m EO	56		137	1	12	m+	62	#137/1/12	12.2	9.98	10.2999	11.4396	22.7433	1284.41	0.186169	6.41321	4.54758	0.98334	42.7157	29.3736	-2.36047	5.01161	3.31248	-0.75752	45.1138	22.0723	26.6712	33.7333	12.677	9.75185	14.3031	16.9243	6.09903	3.69977	4.70406	2.14183	2.02579	1.70431	2.12771	1.82823	1.4859	0.942542	26.3749	15.1807	7.02698
PNP8				Walking 3m EC	24		137	1	11	m+	62	#137/1/11	9.66	7.38	9.359	10.3989	25.8816	1072.84	-2.05489	6.96739	5.6025	-0.610254	38.8661	25.3424	-1.58621	5.20425	4.39269	-0.315234	41.953	23.4446	23.2175	19.7357	13.359	11.0304	11.5247	8.48969	6.33386	3.73519	1.9966	1.57993	1.89415	1.62251	0.879479	0.793728	0.515089	0.42833	30.2614	21.206	10.4312
PNP8				Walking 3m pitching head	28		137	1	10	m+	62	#137/1/10	8.61	6.38	9.92332	10.8306	27.1956	892.175	-0.923981	6.38845	4.97052	-0.196406	42.5163	27.3545	0.860375	6.4282	5.40272	-0.328027	32.6893	21.8684	22.4734	24.558	13.9216	14.2725	8.6326	9.82441	4.28245	3.28363	1.7742	1.47738	1.87775	1.30978	0.960852	0.95881	0.702038	0.604129	21.3046	12.6225	7.37945
PNP8				Walking 3m on heels	72		137	1	9	m+	62	#137/1/9	9.65	9.44	19.2009	21.589	169.588	4380.6	-2.41712	13.673	11.1311	-2.75004	77.1106	56.3052	3.94601	20.1557	10.2748	-1.2927	77.7975	42.1913	93.0648	19.6134	12.9876	12.2994	5.73267	7.93982	4.77451	6.57508	6.05761	4.25022	2.65289	2.51758	2.14933	1.58331	1.18287	1.17029	50.4417	32.1696	24.3013
PNP8				Standing on 1 leg EO on foam support	15		137	1	8	m-	62	#137/1/8	3.56	3.56	20.4618	24.2787	178.865	4518.39	0.120828	23.4992	21.9978	-7.90217	110.234	69.512	5.94744	20.8553	16.3557	3.81838	69.562	36.2528	74.3854	34.0016	31.4927	11.2716	17.8346	5.99993	2.85444	4.64192	2.07309	3.1302	1.30565	0.64908	0.557313	0.632463	0.485143	0.650853	21.7442	10.0528	13.7466
PNP8				Standing on 2 legs EC on foam support	6		137	1	7	m+	62	#137/1/7	20	20	1.55973	1.86298	1.98881	39.6074	0.165578	1.14251	0.909813	-0.0571875	5.0491	2.4698	0.29103	2.83214	2.44514	0.0814649	11.0341	5.905	2.6778	1.03638	1.56385	0.951779	1.08237	1.01219	0.749894	0.757618	0.710397	0.918164	0.281077	0.175003	0.185115	0.162877	0.105918	0.0801815	5.24438	3.4693	2.37046
PNP8				Standing on 2 legs EO on foam support	5		137	1	6	m+	62	#137/1/6	20	20	0.888537	1.05119	0.640902	14.3128	0.238555	0.562789	0.390092	0.00630859	3.30293	1.31316	0.553242	1.88139	1.21855	0.0424805	6.43938	3.16914	1.63938	1.19703	0.72182	0.478083	0.580366	0.555759	0.437346	0.412339	0.481345	0.313173	0.183885	0.158269	0.131375	0.0790794	0.070419	0.0473524	3.71336	2.2378	1.62712
PNP8				Walking 8 tandem steps EO	11		137	1	5	m+	62	#137/1/5	11.28	11.28	11.9743	13.5758	126.193	2107.71	-2.63554	11.4008	8.44218	-0.631582	52.7056	30.3444	1.57283	16.6979	13.4275	1.32803	64.7815	35.2066	37.7007	15.3864	11.3815	8.34797	7.64485	4.55464	5.98916	2.81879	1.92717	1.08822	1.28254	1.27434	0.82096	0.538315	0.422588	0.300853	32.5311	17.7707	10.752
PNP8				Standing on 1 RIGHT leg EO	39		137	1	4	m-	62	#137/1/4	1.8	1.8	29.2633	34.0087	71.9651	8562.33	0.127496	8.0816	7.24909	7.31072	136.347	87.0772	6.33667	12.6426	10.4092	-0.667529	111.112	74.0326	59.0664	134.533	95.6385	5.3333	20.6715	29.0178	28.3202	7.30445	5.55744	9.25431	2.45853	4.31672	4.39823	2.50655	1.15932	1.39812	110.255	38.6558	33.9417
PNP8				Standing on 1 LEFT leg EO	34		137	1	3	m-	62	#137/1/3	2.14	2.14	18.4037	20.6186	86.1231	1150.36	6.99114	8.89737	8.20303	2.95684	26.5095	17.6862	5.09577	14.8636	13.1498	-5.70902	71.6147	63.6397	10.9422	18.9238	12.3658	3.54564	1.83699	2.45335	2.18404	2.11076	1.20947	0.913152	1.00169	0.668118	0.494197	0.376022	0.22577	0.199312	109.277	20.0022	13.3008
PNP8				Standing on 2 legs EC	2		137	1	2	m+	62	#137/1/2	20	20	1.55574	1.86639	1.28075	24.0157	-0.465088	1.06169	0.635212	-0.00921875	3.18629	1.69848	0.101893	1.99839	1.12066	-0.00992188	11.0744	5.72481	2.05049	1.25512	0.67057	0.624321	0.43164	0.380128	0.334687	0.302733	0.261502	0.224048	0.188498	0.141399	0.122476	0.100731	0.070088	0.0647339	7.981	5.22268	2.667
PNP8				Standing on 2 legs EO	1		137	1	1	m+	62	#137/1/1	20	20	1.03761	1.27295	0.617138	11.897	-0.241558	0.568222	0.334153	-0.0117383	1.8659	1.04215	0.0592729	1.90198	1.51544	0.0716992	8.81176	4.00215	1.34573	0.812355	0.4127	0.372067	0.371766	0.266321	0.316199	0.321015	0.197669	0.192508	0.0998552	0.103603	0.075047	0.0598315	0.0489526	0.0513187	6.10537	3.15504	2.17479
PNP9				Walking 8m EO	56		141	1	11	m+	70	#141/1/11	10.33	8.89	14.1264	16.7904	33.0346	3968.65	0.409912	6.15744	3.98559	-0.332305	52.9409	24.3786	-4.27989	8.37864	5.99073	2.23828	100.528	44.9555	31.4495	30.886	13.1871	15.7483	9.85632	6.73901	5.23328	2.94384	3.32238	2.30814	1.98314	1.35682	1.03213	0.902813	0.987753	1.32505	80.8626	26.5822	30.2332
PNP9				Walking 3m EC	24		141	1	10	m+	70	#141/1/10	10.11	7.9	11.1504	13.5657	35.362	3251.78	2.77963	6.90899	4.81508	-0.397891	71.6289	27.4788	0.907701	9.72755	8.31981	-0.566582	67.9222	36.2782	34.8019	20.9884	19.8081	19.444	13.5429	10.1955	8.91259	7.68846	4.36842	4.07216	2.78076	1.98106	1.84573	1.4781	0.774024	0.710359	48.1255	17.9236	18.0419
PNP9				Walking 3m pitching head	28		141	1	9			#141/1/9	7.06	4.57	14.7728	17.0402	53.8582	2400.65	1.63044	7.78022	6.41005	-0.494688	52.2456	27.2728	0.429814	9.61394	8.00048	2.68551	69.24	48.697	21.9175	26.9636	18.7671	8.86426	8.37308	6.13819	6.49934	3.19873	3.84494	4.3614	3.51898	1.92707	1.21707	0.688012	0.606076	0.534038	84.2046	33.4513	10.2259
PNP9				Walking 3m on heels	72		141	1	8			#141/1/8	11.01	9.1	18.4724	21.7066	68.0823	5264.02	1.55918	8.69173	6.27744	1.29875	67.2282	34.6214	-3.39757	11.4109	8.4454	-0.750156	121.018	61.4435	37.2548	31.908	26.9881	19.3948	13.6539	9.7463	8.95463	5.71353	3.9484	2.5739	2.25543	0.921393	0.694684	0.746381	0.647967	0.950166	76.2793	63.6491	28.5562
PNP9				Standing on 2 legs EC on foam support	6		141	1	7			#141/1/7	3.65	3.65	12.2311	22.6923	84.9623	4838.02	1.12036	8.28355	6.63533	0.170078	53.2507	19.9958	0.495053	21.9194	19.1454	0.737559	156.837	69.5058	3.24802	6.13656	8.35519	3.04777	2.03581	1.76512	1.38331	1.51025	0.823816	0.429506	0.290261	0.144442	0.174737	0.17236	0.0628437	0.049687	34.7491	7.45157	8.87034
PNP9				Standing on 2 legs EO on foam support	5		141	1	6			#141/1/6	12.83	12.83	5.75073	12.3555	51.0835	4730.76	1.74527	7.67318	4.08849	0.0979297	53.8266	9.93574	-5.27605	14.1663	6.64371	-0.0846094	134.941	32.0881	13.211	6.42144	2.98716	5.87369	2.10626	2.86756	2.75176	2.09869	1.4043	0.680119	0.788512	0.762056	0.560655	0.417992	0.3197	0.356992	29.8857	8.94414	15.2315
PNP9				Walking 8 tandem steps EO	11		141	1	5			#141/1/5	13.6	13.6	18.5933	21.4316	259.899	6985.91	4.87924	17.5155	13.8842	0.702149	109.729	46.798	5.47163	25.3882	14.4056	1.93199	97.0352	53.0809	63.4978	41.4941	25.0719	16.2504	9.98154	5.76941	7.29262	5.21326	4.47535	4.00971	2.93966	2.93065	1.89171	1.47334	1.4336	1.32733	53.9366	35.307	19.429
PNP9				Standing on 1 RIGHT leg EO	39		141	1	4			#141/1/4	1.65	1.65	31.7426	36.7193	101.558	8728.24	7.09194	11.7889	9.80644	-2.0923	99.8438	68.8843	4.79522	15.854	15.2552	-11.5124	131.456	85.176	78.357	24.5161	20.141	10.1801	17.2644	2.90483	9.67126	13.566	10.9257	8.76845	7.4012	6.55415	7.92952	7.69659	6.82533	7.00773	51.4063	32.832	74.8195
PNP9				Standing on 1 LEFT leg EO	34		141	1	3			#141/1/3	8.01	8.01	11.4431	14.3341	85.5926	2022.58	0.0992266	16.3771	14.3058	0.682266	81.3676	46.1614	2.01018	8.00976	6.54404	-0.0804297	35.2014	22.9883	36.9605	27.001	13.1053	12.5204	8.87709	4.88507	2.22629	1.79631	1.18021	1.08726	0.99663	0.873103	0.831153	0.570877	0.632557	0.511695	19.3668	12.4401	8.67503
PNP9				Standing on 2 legs EC	2		141	1	2			#141/1/2	20	20	1.15631	1.82784	3.75492	98.9902	-0.221852	1.727	0.784765	0.00580078	9.32094	1.60125	-1.15163	3.81739	2.40279	-0.279766	21.6038	4.01566	3.76503	2.11538	0.903731	0.460258	0.290518	0.264566	0.305231	0.322715	0.176767	0.232139	0.164718	0.141339	0.12434	0.102407	0.0550028	0.0402355	7.43781	4.07106	2.15552
PNP9				Standing on 2 legs EO	1		141	1	1			#141/1/1	20	20	0.549972	0.959666	0.875729	49.4965	-0.0877221	0.667531	0.396334	0.00357422	6.82902	0.703555	-0.250578	1.81112	1.39424	-0.0744531	10.8837	1.76453	2.09845	1.19832	0.987857	0.761622	0.247375	0.193717	0.230227	0.175967	0.0924451	0.111807	0.076366	0.063314	0.0399375	0.0412034	0.0312566	0.0351855	3.1306	2.13663	2.18393
PNP10				Walking 8m EO	56		140	1	12			#140/1/12	7.28	6.04	12.794	14.8573	24.6952	2523.25	-0.59644	3.85789	2.81819	0.307305	53.4383	32.7882	-4.78148	10.5492	6.31574	-2.84791	69.2073	36.6863	25.3477	30.3358	21.7883	25.1488	6.12574	8.54888	5.71284	8.48328	9.44814	5.55593	7.46975	3.91648	4.17164	2.33827	0.925498	1.72888	29.5983	34.7969	31.8773
PNP10				Walking 3m EC	24		140	1	11			#140/1/11	5.66	3.65	8.6532	9.94896	10.2888	1084.62	0.325603	3.54512	2.42215	-0.177461	36.1291	22.5308	2.53753	4.25589	3.08133	-0.582031	37.7372	22.4846	16.0803	39.0702	16.4777	11.5676	4.42416	6.28812	6.86511	4.07292	3.43418	4.27092	1.73859	1.17294	1.70139	1.73585	0.782241	1.13674	20.7035	10.2188	26.7259
PNP10				Walking 3m pitching head	28		140	1	10			#140/1/10	4.61	3.45	11.1995	12.5062	16.7342	1138.66	-0.000892969	3.83265	3.02047	1.5827	34.3654	24.1735	2.33179	6.1792	4.71609	-3.68555	48.078	31.4037	21.6401	29.8396	14.5932	8.15243	3.90266	6.46143	5.80102	7.06828	6.21121	5.33585	5.44204	3.75784	3.0793	2.89626	2.55084	1.4295	55.2626	14.8275	17.8024
PNP10				Walking 3m on heels	72		140	1	9			#140/1/9	6.35	5.09	17.1838	20.3819	38.3892	3161.96	0.318534	5.94761	4.85597	-0.968906	62.1395	45.9209	-6.43958	11.0895	8.07356	-0.458711	81.131	52.405	79.2277	18.4244	38.2342	11.662	10.8345	6.84501	3.72416	5.69045	5.82325	8.73159	4.35191	6.77701	3.2642	4.4544	2.33157	3.48732	51.134	70.5344	13.3694
PNP10				Standing on 1 leg EO on foam support	15		140	1	8			#140/1/8	6.09	6.09	19.6171	24.8332	201.043	4056.09	-0.54109	24.9354	21.5041	1.44527	112.09	87.0426	2.85126	13.7068	8.66889	1.05578	51.9084	34.8909	78.3079	31.9073	17.6053	8.68656	5.61709	3.21385	1.68139	2.64911	1.67662	0.873811	0.828795	0.659203	0.583514	0.535872	0.395215	0.146266	40.5929	19.811	12.6238
PNP10				Standing on 2 legs EC on foam support	6		140	1	7			#140/1/7	20	20	1.02595	1.17437	3.39062	12.624	-0.432441	1.33038	1.142	0.00539063	3.07254	1.36105	1.41418	3.24312	2.9318	0.412168	5.90336	3.49594	1.3833	0.770428	0.768555	0.703205	0.329022	0.42444	0.250644	0.251049	0.156704	0.119347	0.100033	0.0931827	0.0652201	0.0470064	0.0433834	0.0367229	2.81958	1.51656	1.15082
PNP10				Standing on 2 legs EO on foam support	5		140	1	6			#140/1/6	20	20	0.420091	0.487229	1.07224	2.79031	0.201933	0.868217	0.628421	0.00464844	1.36504	0.782305	0.579295	1.95422	1.70819	0.0727539	3.02078	1.33887	0.759564	0.389533	0.346147	0.263936	0.171549	0.142807	0.160078	0.146203	0.12027	0.110082	0.0781792	0.0607586	0.0486443	0.0458119	0.0432592	0.0324674	1.49131	1.0718	0.569099
PNP10				Walking 8 tandem steps EO	11		140	1	5			#140/1/5	8.7	8.7	21.1174	24.5766	262.381	6173.16	2.83022	24.0896	20.259	-0.3075	111.207	59.6813	8.82962	20.3289	17.3883	0.0735156	83.4932	56.3048	57.3171	18.3661	20.2058	12.083	5.67148	5.75532	6.13226	3.5825	3.33484	3.43077	2.5492	2.16555	1.35158	0.922791	0.771683	0.634289	90.3236	33.2817	15.6807
PNP10				Standing on 1 RIGHT leg EO	39		140	1	4			#140/1/4	7.16	7.16	19.6353	24.9261	207.26	6284.41	-0.231885	27.0334	22.9381	0.991328	102.139	68.3061	4.3575	11.6342	10.6312	0.434785	104.332	42.5184	89.2955	17.0655	15.6609	7.72206	4.54974	2.8885	1.39628	1.58865	1.89118	1.27105	0.471049	0.370043	0.215873	0.306378	0.218592	0.330641	55.4861	21.9864	12.9294
PNP10				Standing on 1 LEFT leg EO	34		140	1	3			#140/1/3	3.96	3.96	11.0295	14.8296	33.8528	853.884	1.58639	11.8241	10.2276	1.48273	75.582	50.7915	1.34074	5.18265	4.68982	0.343672	21.2125	13.2205	45.5785	17.2758	10.6529	3.56616	3.69357	2.15453	1.57831	0.652099	0.492031	1.08736	0.578347	0.542429	0.337317	0.183292	0.217354	0.145226	8.14422	6.89913	4.58237
PNP10				Standing on 2 legs EC	2		140	1	2			#140/1/2	20	20	0.623102	0.739289	1.35115	4.78771	0.099784	0.911897	0.649906	0.0175391	1.49086	0.819518	-0.231196	2.74002	2.23044	0.0100195	4.0993	2.26914	0.764828	0.334835	0.194022	0.122766	0.109316	0.142143	0.131911	0.142715	0.11897	0.0937443	0.0649457	0.0582269	0.0359794	0.0337011	0.0316303	0.0287053	2.32746	0.854001	0.936416
PNP10				Standing on 2 legs EO	1		140	1	1			#140/1/1	20	20	0.345274	0.394945	0.399967	1.94871	-0.437579	0.989761	0.748208	-0.0413086	1.58574	0.946758	-0.0104844	0.561363	0.463677	0.009375	1.87125	0.942227	0.77775	0.18547	0.161101	0.143822	0.0965699	0.125615	0.0968975	0.0978108	0.0907271	0.0853439	0.0545144	0.041453	0.0370288	0.034264	0.0295009	0.0355974	0.998565	0.510556	0.493037
[truncated: 175 more columns]
