# Supplementary material for: A comparison of balance control during stance and gait in patients with inflammatory and non-inflammatory polyneuropathy
Source: PLoS One. 2018 Feb 23;13(2):e0191957. doi: 10.1371/journal.pone.0191957 (PMC5824992; doi:10.1371/journal.pone.0191957)
Supplement: S5 Table — (XLSX) [file pone.0191957.s005.xlsx]

## Sheet: Tabelle1
Patients MS Feedback study
ID #	Identification2	First name	Phone	Date of birth	Age at test 1	Date diag	Dur frm diag	First symptoms	Diagnosis	Hoc	PL type	Date 1st test	Time	Anal 1.06.15	BCI*	Gait speed m/s	DHI	NIS-LL	Diagnosis2	Weight	Height
1	Pat 1						0.0222222		CIDP		C1			yes	354.3	1.11	28	34.	CIDP	95	168
2	Pat 2						2.77222		CIDP	√ C3	c2			yes	337	0.82	30	42.	CIDP	115	176
3	Pat 3						1.60556		CIDP	√ B2	C3			yes	476	0.93	12	11	CIDP	86	170
4	Pat 4						-0.0611111		CIDP		C4			yes	290	1.54	8	2	CIDP	50	165
5	Pat 5						4.68889		CIDP	√ A1	C5			yes	462.6	1.4	16	4	CIDP	92	192
6	Pat 6						10.375		CIDP		C6			yes	912.1	0.82	54	10	CIDP	84	176
7	Pat 7						2.29167		CIDP	√ D4	C7			yes	407.2	1.27		32	CIDP	105	186
8	Pat 8						3.20833		CIDP		C8			yes	627.4	1.04	34	19	CIDP	68	158
9	Pat 9						5.375		cryptogenic		PNP1			yes	614.5	0.85	52	18	PNP Diabetes	84	171
	Pat 10						0.469444		nephrotic		PNP2				543.9	1.06	0	8	PNP nephrotic	77	187
	Pat 11						0.469444		cryptogenic		PNP3				560	0.82	28	14	PNP idiopathic	95	192
10	Pat 12						8.09167		cryptogenic		PNP4				390.1	1.25	26	17	PNP cryptogen	82	188
11	Pat 13						2.50833		MADSAM	√ E5	C9				342.2	0.94	40	14	CIDP/Madsam	81	172
12	Pat 14						0.363889		CIDP		C10				266.5	1.33	8	14	CIDP	80	175
	Pat 15						0.45		CIDP		C11				349.4	0.96	46	47	CIDP	70	169
	Pat 16						0.313889		cryptogenic		PNP5				208.7	1.25	4	6	PNP unknown	83	190
	Pat 17						0.536111		diabetic		PNP6				247.4	1.03	28	28	PNP	80	188
	Pat 18						0.683333		cryptogenic		PNP7				287.9	0.95	24	20	PNP	110	177
	Pat 19						0.452778		diabetic		PNP8				292.6	0.8	16	9	PNP	95	172
	Pat 20						0.252778		cryptogenic		PNP9				695.1	0.9	44	9	PNP	76	180
	Pat 21						1.50556		cryptogenic		PNP10				235.8	1.33	4	6	PNP	96	180
				Age ns diff	61.0808		2.56591						N=11	Mean CIDP	438.609	1.10545	27.6	17.875	NIS ns diff
					10.9961		2.99404							SD CIDP	186.866	0.244882	16.2699	15.0599
					68.4969		1.815						N=10	Mean PNP	407.6	1.024	22.6	13.5
					11.6843		2.69264							SD PNP	179.464	0.194376	17.1283	7.21495
	Removed due somatic components:
	Pat 22										PNP11				694.3	0.68	42	14.5	PNP	72	168
	*BCI corrected as computation for w3mec does not take actual chosen duration. Correction is -20*(total-chosen duration)
	*BCI red means pathological (>325). BCI is without stairs.
	*Some patients data only available as export files as original data base unknown
	Hocoma data transfer = √														BCI CIDP	BCI PNP
	DHI scores:						CIDP dur	PNP dur							354.3	614.5
	0-30 Points (mild handicap)						0.0222222	5.375							337	543.9
	32-60 Points (moderate handicap)						2.77222	0.469444							476	560
	62+ Points (severe handicap)						1.60556	0.469444							290	390.1
							-0.0611111	8.09167							462.6	208.7
							4.68889	0.313889							912.1	247.4
							10.375	0.536111							407.2	287.9
							2.29167	0.683333							627.4	292.6
							3.20833	0.452778							342.2	695.1
							2.50833	0.252778							266.5	235.8
							0.363889	1.50556							349.4
							0.45								ns p=0.7
							ns t=0.55
